# Supplementary material for: A lncRNA-SWI/SNF complex crosstalk controls transcriptional activation at specific promoter regions
Source: Nat Commun. 2020 Feb 18;11:936. doi: 10.1038/s41467-020-14623-3 (PMC7028943; doi:10.1038/s41467-020-14623-3)
Supplement: Supplementary file 6 — Supplementary Data 2 [file 41467_2020_14623_MOESM6_ESM.txt]

gene_id	gene_name	gene_biotype	logOddScore	Adj.P.Value
ENSG00000003756	RBM5	protein_coding	121.714525	3.33E-93
ENSG00000004534	RBM6	protein_coding	121.714525	3.33E-93
ENSG00000005882	PDK2	protein_coding	6.575567817	1.62E-247
ENSG00000005884	ITGA3	protein_coding	4.631826514	2.29E-246
ENSG00000005955	GGNBP2	protein_coding	1.486258507	2.67E-244
ENSG00000006125	AP2B1	protein_coding	4.961529582	1.45E-246
ENSG00000006607	FARP2	protein_coding	234.6773545	1.13E-99
ENSG00000007384	RHBDF1	protein_coding	706.5341621	7.55E-186
ENSG00000008130	NADK	protein_coding	707.8075512	2.34E-275
ENSG00000009307	CSDE1	protein_coding	715.507936	1.91E-280
ENSG00000010244	ZNF207	protein_coding	4.09644171	5.12E-246
ENSG00000010292	NCAPD2	protein_coding	16.04605848	8.69E-307
ENSG00000010295	IFFO1	protein_coding	16.04605848	8.69E-307
ENSG00000010818	HIVEP2	protein_coding	137.9131609	4.79E-25
ENSG00000011028	MRC2	protein_coding	7.446065194	6.23E-248
ENSG00000011105	TSPAN9	protein_coding	699.2265508	8.69E-307
ENSG00000011304	PTBP1	protein_coding	711.0260908	3.76E-201
ENSG00000011422	PLAUR	protein_coding	701.9434193	8.69E-307
ENSG00000012061	ERCC1	protein_coding	704.2392055	8.69E-307
ENSG00000013275	PSMC4	protein_coding	711.5669213	2.56E-201
ENSG00000013364	MVP	protein_coding	71.27752128	3.45E-84
ENSG00000014257	ACPP	protein_coding	34.3180791	6.66E-61
ENSG00000015133	CCDC88C	protein_coding	716.6272753	2.82E-261
ENSG00000015479	MATR3	protein_coding	77.52359938	4.93E-11
ENSG00000016864	GLT8D1	protein_coding	63.834989	4.27E-71
ENSG00000017797	RALBP1	protein_coding	41.47063078	3.67E-127
ENSG00000018408	WWTR1	protein_coding	142.6876454	1.91E-58
ENSG00000019991	HGF	protein_coding	82.44514529	5.19E-13
ENSG00000022277	RTFDC1	protein_coding	7.866531246	4.70E-100
ENSG00000023516	AKAP11	protein_coding	2.33314168	4.25E-93
ENSG00000025772	TOMM34	protein_coding	15.34516915	3.29E-17
ENSG00000026025	VIM	protein_coding	134.5558346	2.12E-86
ENSG00000026508	CD44	protein_coding	19.10500394	8.69E-307
ENSG00000029363	BCLAF1	protein_coding	114.4592252	1.32E-20
ENSG00000031081	ARHGAP31	protein_coding	47.83937694	1.67E-65
ENSG00000031698	SARS	protein_coding	175.685846	5.40E-43
ENSG00000033867	SLC4A7	protein_coding	45.92169919	6.43E-34
ENSG00000034971	MYOC	protein_coding	190.3944387	4.10E-50
ENSG00000035403	VCL	protein_coding	94.54486531	4.80E-44
ENSG00000036054	TBC1D23	protein_coding	4.385780173	2.58E-51
ENSG00000038219	BOD1L1	protein_coding	23.39333618	1.21E-126
ENSG00000038382	TRIO	protein_coding	209.7070442	3.23E-69
ENSG00000038427	VCAN	protein_coding	268.6344861	4.10E-112
ENSG00000039560	RAI14	protein_coding	185.1949523	1.85E-54
ENSG00000041982	TNC	protein_coding	689.313649	8.69E-307
ENSG00000042062	FAM65C	protein_coding	11.6837358	1.51E-101
ENSG00000044090	CUL7	protein_coding	80.5597474	4.71E-15
ENSG00000044115	CTNNA1	protein_coding	107.1919219	1.55E-19
ENSG00000044574	HSPA5	protein_coding	675.8136075	8.69E-307
ENSG00000047315	POLR2B	protein_coding	721.9405178	8.69E-307
ENSG00000047410	TPR	protein_coding	721.6060549	3.37E-284
ENSG00000047578	KIAA0556	protein_coding	709.3659842	3.40E-187
ENSG00000047849	MAP4	protein_coding	31.9163925	5.26E-31
ENSG00000048471	SNX29	protein_coding	70.09752581	8.91E-84
ENSG00000049323	LTBP1	protein_coding	123.1408981	8.86E-29
ENSG00000050438	SLC4A8	protein_coding	686.1095726	8.69E-307
ENSG00000051341	POLQ	protein_coding	59.15743824	1.90E-69
ENSG00000053501	USE1	protein_coding	718.6811732	1.93E-204
ENSG00000054282	SDCCAG8	protein_coding	709.3953673	1.57E-276
ENSG00000057019	DCBLD2	protein_coding	3.236105729	1.96E-25
ENSG00000057608	GDI2	protein_coding	658.07687	8.69E-307
ENSG00000058262	SEC61A1	protein_coding	9.803149694	5.57E-53
ENSG00000064225	ST3GAL6	protein_coding	3.236105729	1.96E-25
ENSG00000065150	IPO5	protein_coding	16.07070122	5.97E-99
ENSG00000065427	KARS	protein_coding	10.45210273	1.03E-61
ENSG00000065457	ADAT1	protein_coding	712.1938758	1.84E-188
ENSG00000065518	NDUFB4	protein_coding	7.697183519	2.47E-52
ENSG00000065534	MYLK	protein_coding	24.81912293	1.48E-29
ENSG00000065923	SLC9A7	protein_coding	708.0554111	8.69E-307
ENSG00000066422	ZBTB11	protein_coding	49.74348778	9.51E-35
ENSG00000067048	DDX3Y	protein_coding	240.3867297	8.69E-307
ENSG00000067225	PKM	protein_coding	67.61586245	5.21E-16
ENSG00000067334	DNTTIP2	protein_coding	719.10064	7.95E-283
ENSG00000067798	NAV3	protein_coding	29.1335689	8.69E-307
ENSG00000067900	ROCK1	protein_coding	9.388181182	6.53E-97
ENSG00000068793	CYFIP1	protein_coding	202.0979246	7.40E-37
ENSG00000069275	NUCKS1	protein_coding	708.5490455	6.53E-276
ENSG00000069493	CLEC2D	protein_coding	22.58485264	8.69E-307
ENSG00000071054	MAP4K4	protein_coding	619.9160709	8.69E-307
ENSG00000071127	WDR1	protein_coding	78.61522966	3.94E-157
ENSG00000072110	ACTN1	protein_coding	709.1634126	1.07E-256
ENSG00000072201	LNX1	protein_coding	254.0169124	2.99E-90
ENSG00000072609	CHFR	protein_coding	18.90943559	8.69E-307
ENSG00000072682	P4HA2	protein_coding	162.0861346	8.90E-15
ENSG00000073009	IKBKG	protein_coding	703.3583905	8.69E-307
ENSG00000073756	PTGS2	protein_coding	321.1081462	5.54E-58
ENSG00000073792	IGF2BP2	protein_coding	35.54679031	1.01E-31
ENSG00000074657	ZNF532	protein_coding	47.61148467	3.90E-130
ENSG00000074695	LMAN1	protein_coding	63.06623326	1.43E-117
ENSG00000075151	EIF4G3	protein_coding	711.3698645	6.61E-278
ENSG00000075213	SEMA3A	protein_coding	273.0001661	2.31E-46
ENSG00000075292	ZNF638	protein_coding	705.1038886	8.69E-307
ENSG00000075420	FNDC3B	protein_coding	49.2785658	5.31E-66
ENSG00000075785	RAB7A	protein_coding	9.450985699	7.14E-53
ENSG00000076242	MLH1	protein_coding	10.88506695	7.59E-27
ENSG00000077092	RARB	protein_coding	91.57844388	1.80E-44
ENSG00000077097	TOP2B	protein_coding	91.57844388	1.80E-44
ENSG00000077235	GTF3C1	protein_coding	715.4856708	1.31E-189
ENSG00000077380	DYNC1I2	protein_coding	698.5121461	8.69E-307
ENSG00000077549	CAPZB	protein_coding	652.8583056	1.34E-234
ENSG00000077942	FBLN1	protein_coding	64.45205533	1.23E-13
ENSG00000078369	GNB1	protein_coding	707.8075512	2.34E-275
ENSG00000078674	PCM1	protein_coding	278.0580225	3.52E-43
ENSG00000079134	THOC1	protein_coding	2.571528186	6.56E-109
ENSG00000079246	XRCC5	protein_coding	447.5306921	8.69E-307
ENSG00000079459	FDFT1	protein_coding	204.5941329	1.18E-23
ENSG00000079819	EPB41L2	protein_coding	54.21736424	2.47E-11
ENSG00000080824	HSP90AA1	protein_coding	711.0654718	5.61E-258
ENSG00000081154	PCNP	protein_coding	86.77425523	2.67E-43
ENSG00000081923	ATP8B1	protein_coding	48.23805649	1.24E-111
ENSG00000082153	BZW1	protein_coding	338.4283668	3.66E-205
ENSG00000082641	NFE2L1	protein_coding	10.54051005	2.47E-249
ENSG00000083312	TNPO1	protein_coding	89.52416734	3.70E-14
ENSG00000083642	PDS5B	protein_coding	12.00283099	3.39E-97
ENSG00000083857	FAT1	protein_coding	39.30453166	4.94E-135
ENSG00000084093	REST	protein_coding	291.2687986	6.34E-118
ENSG00000084234	APLP2	protein_coding	18.21100213	8.69E-307
ENSG00000086758	HUWE1	protein_coding	711.6966549	8.69E-307
ENSG00000087074	PPP1R15A	protein_coding	711.2872346	2.95E-201
ENSG00000087086	FTL	protein_coding	700.4747026	9.77E-196
ENSG00000087088	BAX	protein_coding	700.4747026	9.77E-196
ENSG00000087245	MMP2	protein_coding	3.758519156	1.74E-59
ENSG00000087253	LPCAT2	protein_coding	3.758519156	1.74E-59
ENSG00000087274	ADD1	protein_coding	241.4500885	8.86E-82
ENSG00000087302	C14orf166	protein_coding	708.1729428	5.05E-256
ENSG00000087303	NID2	protein_coding	708.1729428	5.05E-256
ENSG00000087365	SF3B2	protein_coding	6.413918536	8.69E-307
ENSG00000087460	GNAS	protein_coding	108.8815437	2.81E-144
ENSG00000088340	FER1L4	pseudogene	118.8490252	4.33E-149
ENSG00000088538	DOCK3	protein_coding	2.640216572	8.75E-51
ENSG00000089327	FXYD5	protein_coding	713.4496073	5.94E-202
ENSG00000090615	GOLGA3	protein_coding	18.90943559	8.69E-307
ENSG00000090861	AARS	protein_coding	711.1289334	5.22E-188
ENSG00000090863	GLG1	protein_coding	710.7855975	7.12E-188
ENSG00000091157	WDR7	protein_coding	17.60202149	8.57E-100
ENSG00000091164	TXNL1	protein_coding	17.60202149	8.57E-100
ENSG00000091986	CCDC80	protein_coding	43.34719031	2.26E-33
ENSG00000092098	RNF31	protein_coding	708.1249638	5.35E-256
ENSG00000092148	HECTD1	protein_coding	717.151824	1.40E-261
ENSG00000092200	RPGRIP1	protein_coding	714.6585491	2.70E-260
ENSG00000092201	SUPT16H	protein_coding	714.6585491	2.70E-260
ENSG00000092841	MYL6	protein_coding	20.76113524	8.69E-307
ENSG00000093167	LRRFIP2	protein_coding	10.88506695	7.59E-27
ENSG00000095066	HOOK2	protein_coding	706.891541	4.11E-199
ENSG00000095139	ARCN1	protein_coding	22.86813516	8.69E-307
ENSG00000096063	SRPK1	protein_coding	65.53952556	7.40E-13
ENSG00000096401	CDC5L	protein_coding	135.0449535	2.37E-11
ENSG00000099250	NRP1	protein_coding	691.6086108	8.69E-307
ENSG00000099331	MYO9B	protein_coding	706.3784555	7.26E-199
ENSG00000099715	PCDH11Y	protein_coding	346.1914733	8.69E-307
ENSG00000099783	HNRNPM	protein_coding	701.2627667	3.68E-196
ENSG00000099822	HCN2	protein_coding	650.8523525	2.85E-169
ENSG00000100101	NOL12	protein_coding	124.4030814	1.83E-46
ENSG00000100106	TRIOBP	protein_coding	124.4030814	1.83E-46
ENSG00000100116	GCAT	protein_coding	316.9261005	3.21E-293
ENSG00000100234	TIMP3	protein_coding	532.1494128	8.69E-307
ENSG00000100316	RPL3	protein_coding	720.7722229	8.69E-307
ENSG00000100345	MYH9	protein_coding	681.3161213	8.69E-307
ENSG00000100503	NIN	protein_coding	713.6230678	1.24E-259
ENSG00000100644	HIF1A	protein_coding	466.9671404	8.69E-307
ENSG00000100767	PAPLN	protein_coding	709.3527705	8.00E-257
ENSG00000100796	SMEK1	protein_coding	715.4189923	1.07E-260
ENSG00000100813	ACIN1	protein_coding	708.8549823	1.74E-256
ENSG00000100888	CHD8	protein_coding	710.7703218	8.65E-258
ENSG00000100906	NFKBIA	protein_coding	708.6577259	2.36E-256
ENSG00000100908	EMC9	protein_coding	708.1249638	5.35E-256
ENSG00000100911	PSME2	protein_coding	708.1249638	5.35E-256
ENSG00000100934	SEC23A	protein_coding	707.5865306	1.28E-255
ENSG00000100994	PYGB	protein_coding	73.56321327	6.94E-128
ENSG00000101040	ZMYND8	protein_coding	103.0879449	4.97E-35
ENSG00000101104	PABPC1L	protein_coding	249.8035935	1.33E-220
ENSG00000101161	PRPF6	protein_coding	10.30011979	5.28E-101
ENSG00000101182	PSMA7	protein_coding	100.5820806	1.81E-34
ENSG00000101199	ARFGAP1	protein_coding	27.43484494	6.17E-108
ENSG00000101203	COL20A1	protein_coding	27.43484494	6.17E-108
ENSG00000101255	TRIB3	protein_coding	678.5789988	8.69E-307
ENSG00000101294	HM13	protein_coding	20.5813727	3.78E-105
ENSG00000101361	NOP56	protein_coding	8.594588361	2.48E-100
ENSG00000101365	IDH3B	protein_coding	8.594588361	2.48E-100
ENSG00000101452	DHX35	protein_coding	188.1486839	1.51E-58
ENSG00000101493	ZNF516	protein_coding	1.987490596	2.54E-94
ENSG00000101557	USP14	protein_coding	2.571528186	6.56E-109
ENSG00000101558	VAPA	protein_coding	77.50425011	5.27E-145
ENSG00000101577	LPIN2	protein_coding	5.484981759	1.52E-95
ENSG00000101654	RNMT	protein_coding	41.08166987	5.25E-127
ENSG00000101745	ANKRD12	protein_coding	54.38872068	1.78E-133
ENSG00000101752	MIB1	protein_coding	14.11318817	3.67E-114
ENSG00000101782	RIOK3	protein_coding	61.82656633	4.63E-137
ENSG00000101825	MXRA5	protein_coding	703.6013085	8.69E-307
ENSG00000101955	SRPX	protein_coding	702.208039	8.69E-307
ENSG00000102024	PLS3	protein_coding	143.4925799	9.72E-108
ENSG00000102038	SMARCA1	protein_coding	711.177526	8.69E-307
ENSG00000102471	NDFIP2	protein_coding	10.3186415	1.75E-96
ENSG00000102531	FNDC3A	protein_coding	6.932487306	4.66E-95
ENSG00000102580	DNAJC3	protein_coding	6.946113771	4.63E-95
ENSG00000102606	ARHGEF7	protein_coding	8.820637595	7.18E-96
ENSG00000102683	SGCG	protein_coding	314.4450959	8.69E-307
ENSG00000102796	DHRS12	protein_coding	7.365848368	3.17E-95
ENSG00000102805	CLN5	protein_coding	17.25433137	1.82E-99
ENSG00000102858	MGRN1	protein_coding	103.1534041	2.03E-97
ENSG00000102908	NFAT5	protein_coding	40.35276892	2.15E-72
ENSG00000102910	LONP2	protein_coding	7.928794259	7.17E-61
ENSG00000103035	PSMD7	protein_coding	12.79244508	1.69E-62
ENSG00000103187	COTL1	protein_coding	708.9780151	4.87E-187
ENSG00000103342	GSPT1	protein_coding	702.8726544	5.25E-184
ENSG00000103353	UBFD1	protein_coding	4.382024078	1.10E-59
ENSG00000103363	TCEB2	protein_coding	64.3793354	1.67E-81
ENSG00000104312	RIPK2	protein_coding	147.8927404	8.20E-13
ENSG00000104805	NUCB1	protein_coding	710.7194049	4.73E-201
ENSG00000104812	GYS1	protein_coding	700.4747026	9.77E-196
ENSG00000104823	ECH1	protein_coding	677.2769347	8.69E-307
ENSG00000104824	HNRNPL	protein_coding	677.2769347	8.69E-307
ENSG00000104852	SNRNP70	protein_coding	700.0068732	1.67E-195
ENSG00000104863	LIN7B	protein_coding	700.0068732	1.67E-195
ENSG00000104881	PPP1R13L	protein_coding	704.2392055	8.69E-307
ENSG00000104885	DOT1L	protein_coding	712.1459283	1.61E-201
ENSG00000105058	FAM32A	protein_coding	716.7178083	1.26E-203
ENSG00000105323	HNRNPUL1	protein_coding	700.3310823	1.14E-195
ENSG00000105401	CDC37	protein_coding	713.6970383	8.69E-307
ENSG00000105472	CLEC11A	protein_coding	702.3745566	9.17E-197
ENSG00000105889	STEAP1B	protein_coding	646.8056491	7.80E-175
ENSG00000106554	CHCHD3	protein_coding	295.7094363	1.23E-51
ENSG00000106624	AEBP1	protein_coding	268.1058767	4.56E-195
ENSG00000106628	POLD2	protein_coding	268.1058767	4.56E-195
ENSG00000107175	CREB3	protein_coding	723.1448453	8.69E-307
ENSG00000107581	EIF3A	protein_coding	712.5036471	8.69E-307
ENSG00000107833	NPM3	protein_coding	713.3982543	8.69E-307
ENSG00000107863	ARHGAP21	protein_coding	717.987995	8.69E-307
ENSG00000107957	SH3PXD2A	protein_coding	705.7094175	8.69E-307
ENSG00000108021	FAM208B	protein_coding	658.07687	8.69E-307
ENSG00000108272	DHRS11	protein_coding	1.486258507	2.67E-244
ENSG00000108424	KPNB1	protein_coding	6.668005961	1.54E-247
ENSG00000109381	ELF2	protein_coding	189.1938658	6.26E-229
ENSG00000109606	DHX15	protein_coding	307.9810505	8.69E-307
ENSG00000109736	MFSD10	protein_coding	157.1737857	8.85E-36
ENSG00000109814	UGDH	protein_coding	682.4070241	8.69E-307
ENSG00000110092	CCND1	protein_coding	26.64937241	8.69E-307
ENSG00000111252	SH2B3	protein_coding	20.66685408	8.69E-307
ENSG00000111640	GAPDH	protein_coding	16.04605848	8.69E-307
ENSG00000111642	CHD4	protein_coding	700.8698575	8.69E-307
ENSG00000111799	COL12A1	protein_coding	107.7283939	1.88E-19
ENSG00000112249	ASCC3	protein_coding	100.8374154	2.79E-18
ENSG00000112640	PPP2R5D	protein_coding	86.39671782	6.09E-16
ENSG00000112651	MRPL2	protein_coding	80.5597474	4.71E-15
ENSG00000112739	PRPF4B	protein_coding	170.085412	1.02E-15
ENSG00000112769	LAMA4	protein_coding	237.3141693	1.53E-48
ENSG00000113407	TARS	protein_coding	94.9402921	1.06E-15
ENSG00000113758	DBN1	protein_coding	177.2863106	3.18E-17
ENSG00000113810	SMC4	protein_coding	35.69731124	2.30E-61
ENSG00000114021	NIT2	protein_coding	4.385780173	2.58E-51
ENSG00000114270	COL7A1	protein_coding	131.5487627	3.07E-55
ENSG00000114391	RPL24	protein_coding	49.74348778	9.51E-35
ENSG00000114405	C3orf14	protein_coding	23.0388641	3.44E-57
ENSG00000114416	FXR1	protein_coding	5.260529794	1.39E-51
ENSG00000114439	BBX	protein_coding	70.2190096	2.39E-73
ENSG00000114554	PLXNA1	protein_coding	50.02530592	2.95E-66
ENSG00000114786	ABHD14A-ACY1	protein_coding	340.9430245	1.83E-131
ENSG00000114850	SSR3	protein_coding	679.0554993	8.69E-307
ENSG00000114853	ZBTB47	protein_coding	105.3517207	1.43E-86
ENSG00000114857	NKTR	protein_coding	105.3517207	1.43E-86
ENSG00000114867	EIF4G1	protein_coding	60.2160159	8.07E-70
ENSG00000115216	NRBP1	protein_coding	717.6848636	8.69E-307
ENSG00000115306	SPTBN1	protein_coding	710.1612942	8.69E-307
ENSG00000115414	FN1	protein_coding	698.4394702	8.69E-307
ENSG00000115461	IGFBP5	protein_coding	697.0091051	8.69E-307
ENSG00000115524	SF3B1	protein_coding	704.2764287	8.69E-307
ENSG00000115677	HDLBP	protein_coding	697.3593261	8.69E-307
ENSG00000115756	HPCAL1	protein_coding	94.52499948	1.13E-17
ENSG00000115760	BIRC6	protein_coding	504.7769004	8.69E-307
ENSG00000115850	LCT	protein_coding	706.9730421	8.69E-307
ENSG00000116560	SFPQ	protein_coding	713.0292661	5.68E-279
ENSG00000116729	WLS	protein_coding	468.4123202	1.58E-121
ENSG00000116754	SRSF11	protein_coding	669.711314	8.69E-307
ENSG00000117139	KDM5B	protein_coding	706.1324843	4.24E-274
ENSG00000117298	ECE1	protein_coding	709.2816073	1.90E-276
ENSG00000117385	LEPRE1	protein_coding	711.3140165	6.81E-278
ENSG00000117519	CNN3	protein_coding	711.3223368	6.81E-278
ENSG00000117523	PRRC2C	protein_coding	190.3944387	4.10E-50
ENSG00000117616	C1orf63	protein_coding	711.4288875	6.30E-278
ENSG00000117877	CD3EAP	protein_coding	704.2392055	8.69E-307
ENSG00000118096	IFT46	protein_coding	22.86813516	8.69E-307
ENSG00000118702	GHRH	protein_coding	187.8241703	5.21E-185
ENSG00000118705	RPN2	protein_coding	187.8241703	5.21E-185
ENSG00000118816	CCNI	protein_coding	261.6686097	1.27E-95
ENSG00000118939	UCHL3	protein_coding	7.072593424	4.10E-95
ENSG00000119335	SET	protein_coding	705.3075625	8.69E-307
ENSG00000120686	UFM1	protein_coding	475.6594005	8.69E-307
ENSG00000120694	HSPH1	protein_coding	90.7597295	5.82E-159
ENSG00000120738	EGR1	protein_coding	255.6326203	1.00E-101
ENSG00000120742	SERP1	protein_coding	663.005263	8.69E-307
ENSG00000121068	TBX2	protein_coding	3.915027927	6.61E-246
ENSG00000121270	ABCC11	protein_coding	7.928794259	7.17E-61
ENSG00000121741	ZMYM2	protein_coding	2.127559151	5.11E-93
ENSG00000122033	MTIF3	protein_coding	12.13935033	2.97E-97
ENSG00000122034	GTF3A	protein_coding	12.13935033	2.97E-97
ENSG00000122218	COPA	protein_coding	650.2202854	1.01E-232
ENSG00000122257	RBBP6	protein_coding	145.9429232	1.54E-116
ENSG00000122406	RPL5	protein_coding	312.4552392	5.10E-131
ENSG00000122497	NBPF14	protein_coding	714.2923291	1.10E-279
ENSG00000122545	SEPT7	protein_coding	232.6375723	2.14E-147
ENSG00000122786	CALD1	protein_coding	213.6602495	1.23E-124
ENSG00000123349	PFDN5	protein_coding	12.72469508	8.69E-307
ENSG00000123384	LRP1	protein_coding	23.02572331	8.69E-307
ENSG00000123562	MORF4L2	protein_coding	708.1333027	8.69E-307
ENSG00000124091	GCNT7	protein_coding	7.21632993	8.28E-100
ENSG00000124103	FAM209A	protein_coding	7.21632993	8.28E-100
ENSG00000124126	PREX1	protein_coding	77.76108268	2.85E-29
ENSG00000124151	NCOA3	protein_coding	68.20188071	1.62E-125
ENSG00000124177	CHD6	protein_coding	118.3891094	8.76E-39
ENSG00000124201	ZNFX1	protein_coding	141.1810432	9.17E-45
ENSG00000124214	STAU1	protein_coding	39.00025759	2.28E-21
ENSG00000124228	DDX27	protein_coding	141.1810432	9.17E-45
ENSG00000124702	KLHDC3	protein_coding	86.39671782	6.09E-16
ENSG00000124733	MEA1	protein_coding	86.39671782	6.09E-16
ENSG00000124762	CDKN1A	protein_coding	722.003413	3.83E-195
ENSG00000124783	SSR1	protein_coding	78.84294554	8.51E-15
ENSG00000124789	NUP153	protein_coding	80.9268491	4.20E-15
ENSG00000124795	DEK	protein_coding	114.4136217	1.32E-20
ENSG00000125107	CNOT1	protein_coding	711.7442766	2.67E-188
ENSG00000125148	MT2A	protein_coding	26.32736723	2.96E-67
ENSG00000125266	EFNB2	protein_coding	22.02647289	4.28E-118
ENSG00000125304	TM9SF2	protein_coding	185.4148918	1.18E-191
ENSG00000125741	OPA3	protein_coding	705.6417624	1.79E-198
ENSG00000125753	VASP	protein_coding	705.6417624	1.79E-198
ENSG00000125826	RBCK1	protein_coding	678.5789988	8.69E-307
ENSG00000125844	RRBP1	protein_coding	5.922408896	9.15E-16
ENSG00000125868	DSTN	protein_coding	297.7734554	2.85E-250
ENSG00000125970	RALY	protein_coding	171.2858618	1.69E-53
ENSG00000125977	EIF2S2	protein_coding	171.2858618	1.69E-53
ENSG00000125991	ERGIC3	protein_coding	118.8490252	4.33E-149
ENSG00000125995	ROMO1	protein_coding	93.45504141	8.61E-33
ENSG00000126012	KDM5C	protein_coding	704.4893112	8.69E-307
ENSG00000126457	PRMT1	protein_coding	710.813933	4.53E-201
ENSG00000126583	PRKCG	protein_coding	703.4795532	2.47E-197
ENSG00000126777	KTN1	protein_coding	525.4076914	8.69E-307
ENSG00000127022	CANX	protein_coding	196.671612	3.85E-61
ENSG00000127481	UBR4	protein_coding	708.0702573	1.52E-275
ENSG00000127483	HP1BP3	protein_coding	713.9941761	1.69E-279
ENSG00000127603	MACF1	protein_coding	262.4532502	3.53E-93
ENSG00000127863	TNFRSF19	protein_coding	16.77281591	2.88E-99
ENSG00000128591	FLNC	protein_coding	120.0710872	1.30E-40
ENSG00000128595	CALU	protein_coding	104.8554785	1.96E-31
ENSG00000128617	OPN1SW	protein_coding	104.8554785	1.96E-31
ENSG00000128641	MYO1B	protein_coding	641.3046798	8.69E-307
ENSG00000128805	ARHGAP22	protein_coding	706.2486137	8.69E-307
ENSG00000128829	EIF2AK4	protein_coding	269.8053446	3.02E-63
ENSG00000128886	ELL3	protein_coding	181.2106912	4.37E-30
ENSG00000129116	PALLD	protein_coding	268.2070726	2.47E-100
ENSG00000129226	CD68	protein_coding	14.34765593	1.82E-251
ENSG00000129255	MPDU1	protein_coding	14.34765593	1.82E-251
ENSG00000129351	ILF3	protein_coding	710.0595734	1.03E-200
ENSG00000129657	SEC14L1	protein_coding	7.151564202	8.90E-248
ENSG00000129951	LPPR3	protein_coding	703.6552233	2.12E-197
ENSG00000130164	LDLR	protein_coding	703.3676377	2.75E-197
ENSG00000130175	PRKCSH	protein_coding	705.4387366	2.24E-198
ENSG00000130177	CDC16	protein_coding	39.76544437	1.10E-109
ENSG00000130402	ACTN4	protein_coding	708.9476853	3.58E-200
ENSG00000130590	SAMD10	protein_coding	10.30011979	5.28E-101
ENSG00000130635	COL5A1	protein_coding	718.0519049	8.69E-307
ENSG00000130640	TUBGCP2	protein_coding	715.7368005	8.69E-307
ENSG00000130810	PPAN	protein_coding	711.695595	8.69E-307
ENSG00000130811	EIF3G	protein_coding	711.695595	8.69E-307
ENSG00000131018	SYNE1	protein_coding	205.7245904	3.09E-40
ENSG00000131051	RBM39	protein_coding	93.45504141	8.61E-33
ENSG00000131188	PRR7	protein_coding	177.2863106	3.18E-17
ENSG00000131263	RLIM	protein_coding	706.0538291	8.69E-307
ENSG00000131389	SLC6A6	protein_coding	19.45214244	4.95E-56
ENSG00000131459	GFPT2	protein_coding	155.3633063	8.54E-14
ENSG00000131711	MAP1B	protein_coding	141.6094857	1.11E-32
ENSG00000132153	DHX30	protein_coding	24.48895514	1.17E-57
ENSG00000132205	EMILIN2	protein_coding	5.484981759	1.52E-95
ENSG00000132423	COQ3	protein_coding	122.5394765	4.50E-22
ENSG00000132424	PNISR	protein_coding	122.5394765	4.50E-22
ENSG00000132466	ANKRD17	protein_coding	6.210336338	6.88E-118
ENSG00000132688	NES	protein_coding	170.8445195	1.39E-17
ENSG00000132967	HMGB1P5	pseudogene	58.94270701	2.24E-69
ENSG00000133103	COG6	protein_coding	5.458988361	1.97E-94
ENSG00000133112	TPT1	protein_coding	476.0221068	8.69E-307
ENSG00000133114	GPALPP1	protein_coding	26.33808771	1.95E-103
ENSG00000133246	PRAM1	protein_coding	701.2627667	3.68E-196
ENSG00000133256	PDE6B	protein_coding	6.695709149	3.95E-118
ENSG00000133657	ATP13A3	protein_coding	185.1217726	1.60E-71
ENSG00000133706	LARS	protein_coding	163.9091025	4.99E-15
ENSG00000133961	NUMB	protein_coding	709.3527705	8.00E-257
ENSG00000134030	CTIF	protein_coding	39.55138945	2.88E-126
ENSG00000134046	MBD2	protein_coding	18.40536052	4.47E-100
ENSG00000134250	NOTCH2	protein_coding	713.2365731	4.45E-279
ENSG00000134294	SLC38A2	protein_coding	172.3159302	1.11E-57
ENSG00000134440	NARS	protein_coding	4.797556385	2.61E-95
ENSG00000134668	SPOCD1	protein_coding	702.1681489	4.20E-271
ENSG00000134697	GNL2	protein_coding	707.3593375	5.15E-275
ENSG00000134759	ELP2	protein_coding	47.92325538	2.88E-130
ENSG00000134853	PDGFRA	protein_coding	265.3830967	2.74E-98
ENSG00000134871	COL4A2	protein_coding	24.66941356	1.01E-102
ENSG00000134884	ARGLU1	protein_coding	22.02647289	4.28E-118
ENSG00000134899	ERCC5	protein_coding	30.48339422	2.45E-105
ENSG00000134900	TPP2	protein_coding	11.28019849	6.70E-97
ENSG00000135046	ANXA1	protein_coding	710.5642638	8.69E-307
ENSG00000135111	TBX3	protein_coding	445.5904336	8.69E-307
ENSG00000135318	NT5E	protein_coding	674.0942192	7.75E-172
ENSG00000135476	ESPL1	protein_coding	12.72469508	8.69E-307
ENSG00000135525	MAP7	protein_coding	122.0351881	5.48E-22
ENSG00000135720	DYNC1LI2	protein_coding	709.1355541	4.25E-187
ENSG00000135862	LAMC1	protein_coding	252.7947655	1.24E-86
ENSG00000136068	FLNB	protein_coding	75.7328596	2.34E-75
ENSG00000136108	CKAP2	protein_coding	18.96543783	3.38E-100
ENSG00000136153	LMO7	protein_coding	12.26888075	2.63E-97
ENSG00000136156	ITM2B	protein_coding	18.05488434	7.91E-100
ENSG00000136158	SPRY2	protein_coding	675.9862598	8.69E-307
ENSG00000136536	MARCH7	protein_coding	240.2950464	2.11E-104
ENSG00000136628	EPRS	protein_coding	533.9274868	2.05E-157
ENSG00000136997	MYC	protein_coding	177.1909361	5.33E-18
ENSG00000137076	TLN1	protein_coding	726.2908388	8.69E-307
ENSG00000137145	DENND4C	protein_coding	719.9322682	8.69E-307
ENSG00000137154	RPS6	protein_coding	719.9322682	8.69E-307
ENSG00000137171	KLC4	protein_coding	80.5597474	4.71E-15
ENSG00000137309	HMGA1	protein_coding	492.2115279	6.32E-96
ENSG00000137404	NRM	protein_coding	74.63992914	3.57E-14
ENSG00000138002	IFT172	protein_coding	719.5710555	8.69E-307
ENSG00000138119	MYOF	protein_coding	703.6971181	8.69E-307
ENSG00000138434	SSFA2	protein_coding	471.9547104	8.69E-307
ENSG00000138639	ARHGAP24	protein_coding	246.5928722	3.44E-85
ENSG00000138674	SEC31A	protein_coding	14.35060079	5.17E-122
ENSG00000138757	G3BP2	protein_coding	135.0355457	4.47E-192
ENSG00000138758	SEPT11	protein_coding	204.1753387	4.93E-59
ENSG00000138759	FRAS1	protein_coding	45.13519666	3.41E-138
ENSG00000138768	USO1	protein_coding	89.61570449	7.62E-13
ENSG00000138769	CDKL2	protein_coding	135.0355457	4.47E-192
ENSG00000138801	PAPSS1	protein_coding	234.7451996	1.74E-262
ENSG00000138835	RGS3	protein_coding	709.3737489	8.69E-307
ENSG00000139289	PHLDA1	protein_coding	630.8515153	8.69E-307
ENSG00000139496	NUPL1	protein_coding	5.940211027	1.22E-94
ENSG00000139610	CELA1	protein_coding	555.0925348	8.69E-307
ENSG00000139613	SMARCC2	protein_coding	20.76113524	8.69E-307
ENSG00000139629	GALNT6	protein_coding	555.0925348	8.69E-307
ENSG00000139637	C12orf10	protein_coding	12.72469508	8.69E-307
ENSG00000139668	WDFY2	protein_coding	7.365848368	3.17E-95
ENSG00000139842	CUL4A	protein_coding	14.30240048	3.41E-98
ENSG00000139880	CDH24	protein_coding	708.8549823	1.74E-256
ENSG00000140264	SERF2	protein_coding	181.2106912	4.37E-30
ENSG00000140319	SRP14	protein_coding	269.8053446	3.02E-63
ENSG00000140416	TPM1	protein_coding	221.3773805	1.10E-43
ENSG00000140575	IQGAP1	protein_coding	136.0637369	1.02E-17
ENSG00000140577	CRTC3	protein_coding	191.8600988	1.94E-33
ENSG00000140743	CDR2	protein_coding	715.3967902	1.31E-189
ENSG00000140937	CDH11	protein_coding	715.5395302	1.31E-189
ENSG00000140943	MBTPS1	protein_coding	712.8133461	1.01E-188
ENSG00000140950	TLDC1	protein_coding	708.9780151	4.87E-187
ENSG00000140995	DEF8	protein_coding	31.13166811	5.47E-69
ENSG00000141101	NOB1	protein_coding	714.166772	3.20E-189
ENSG00000141367	CLTC	protein_coding	7.878475668	4.72E-248
ENSG00000141376	BCAS3	protein_coding	6.15127042	2.68E-247
ENSG00000141424	SLC39A6	protein_coding	2.727632788	1.38E-94
ENSG00000141452	C18orf8	protein_coding	54.91830506	1.02E-133
ENSG00000141753	IGFBP4	protein_coding	5.161081376	1.10E-246
ENSG00000141756	FKBP10	protein_coding	7.72481824	4.72E-248
ENSG00000141759	TXNL4A	protein_coding	600.246429	8.69E-307
ENSG00000141905	NFIC	protein_coding	707.0535415	3.50E-199
ENSG00000142192	APP	protein_coding	261.6167571	8.69E-307
ENSG00000142494	SLC47A1	protein_coding	6.608269527	1.61E-247
ENSG00000142534	RPS11	protein_coding	707.1845998	3.11E-199
ENSG00000142864	SERBP1	protein_coding	710.94051	1.20E-277
ENSG00000142892	PIGK	protein_coding	287.321072	3.59E-111
ENSG00000143126	CELSR2	protein_coding	225.7115435	1.57E-69
ENSG00000143314	MRPL24	protein_coding	665.277338	1.54E-243
ENSG00000143321	HDGF	protein_coding	665.277338	1.54E-243
ENSG00000143384	MCL1	protein_coding	465.8114867	3.34E-120
ENSG00000143473	KCNH1	protein_coding	703.2074102	6.80E-272
ENSG00000143549	TPM3	protein_coding	713.2199435	4.45E-279
ENSG00000143553	SNAPIN	protein_coding	693.6706003	1.22E-264
ENSG00000143621	ILF2	protein_coding	693.6706003	1.22E-264
ENSG00000143702	CEP170	protein_coding	710.0335382	5.35E-277
ENSG00000143858	SYT2	protein_coding	706.1324843	4.24E-274
ENSG00000143870	PDIA6	protein_coding	677.7312734	8.69E-307
ENSG00000143882	ATP6V1C2	protein_coding	677.7312734	8.69E-307
ENSG00000144224	UBXN4	protein_coding	706.9730421	8.69E-307
ENSG00000144596	GRIP2	processed_transcript	15.37394876	9.88E-55
ENSG00000144674	GOLGA4	protein_coding	94.88533964	1.61E-82
ENSG00000144712	CAND2	protein_coding	5.737338022	6.90E-26
ENSG00000144713	RPL32	protein_coding	5.737338022	6.90E-26
ENSG00000144724	PTPRG	protein_coding	23.0388641	3.44E-57
ENSG00000144824	PHLDB2	protein_coding	66.3562591	6.06E-72
ENSG00000144827	ABHD10	protein_coding	66.3562591	6.06E-72
ENSG00000144895	EIF2A	protein_coding	663.005263	8.69E-307
ENSG00000145050	MANF	protein_coding	2.640216572	8.75E-51
ENSG00000145191	EIF2B5	protein_coding	8.801479042	1.14E-52
ENSG00000145216	FIP1L1	protein_coding	299.8711257	7.27E-125
ENSG00000145283	SLC10A6	protein_coding	331.9147884	1.66E-152
ENSG00000145284	SCD5	protein_coding	14.35060079	5.17E-122
ENSG00000145388	METTL14	protein_coding	62.35925653	8.63E-148
ENSG00000145416	MARCH1	protein_coding	553.0099145	8.69E-307
ENSG00000145439	CBR4	protein_coding	268.2070726	2.47E-100
ENSG00000145555	MYO10	protein_coding	160.8241274	1.30E-14
ENSG00000145569	FAM105A	protein_coding	254.8122849	3.98E-101
ENSG00000146006	LRRTM2	protein_coding	107.1919219	1.55E-19
ENSG00000146112	PPP1R18	protein_coding	74.63992914	3.57E-14
ENSG00000146205	ANO7	protein_coding	697.3593261	8.69E-307
ENSG00000146242	TPBG	protein_coding	223.5688855	3.40E-24
ENSG00000146243	IRAK1BP1	protein_coding	166.6210915	4.56E-31
ENSG00000146247	PHIP	protein_coding	166.6210915	4.56E-31
ENSG00000146376	ARHGAP18	protein_coding	163.1732506	2.65E-30
ENSG00000146856	AGBL3	protein_coding	213.6602495	1.23E-124
ENSG00000147010	SH3KBP1	protein_coding	712.366677	8.69E-307
ENSG00000147065	MSN	protein_coding	80.63544622	8.86E-36
ENSG00000147140	NONO	protein_coding	176.6755038	9.95E-162
ENSG00000147166	ITGB1BP2	protein_coding	176.6755038	9.95E-162
ENSG00000147437	GNRH1	protein_coding	312.6768605	1.63E-54
ENSG00000147439	BIN3	protein_coding	145.5544325	1.88E-12
ENSG00000147454	SLC25A37	protein_coding	145.5496439	1.88E-12
ENSG00000147459	DOCK5	protein_coding	209.2751338	1.03E-24
ENSG00000147475	ERLIN2	protein_coding	228.1531015	2.93E-29
ENSG00000147526	TACC1	protein_coding	316.1637259	1.21E-55
ENSG00000147649	MTDH	protein_coding	360.1218231	5.57E-72
ENSG00000148180	GSN	protein_coding	687.9274365	8.69E-307
ENSG00000148290	SURF1	protein_coding	715.465292	8.69E-307
ENSG00000148297	MED22	protein_coding	715.465292	8.69E-307
ENSG00000148303	RPL7A	protein_coding	715.465292	8.69E-307
ENSG00000148773	MKI67	protein_coding	716.1196308	8.69E-307
ENSG00000149257	SERPINH1	protein_coding	25.30964607	8.69E-307
ENSG00000149418	ST14	protein_coding	18.21100213	8.69E-307
ENSG00000149657	LSM14B	protein_coding	100.5820806	1.81E-34
ENSG00000149716	ORAOV1	protein_coding	26.64937241	8.69E-307
ENSG00000149923	PPP4C	protein_coding	255.7137274	4.96E-175
ENSG00000149925	ALDOA	protein_coding	255.7137274	4.96E-175
ENSG00000149948	HMGA2	protein_coding	19.64828091	8.69E-307
ENSG00000150093	ITGB1	protein_coding	436.1041797	7.22E-235
ENSG00000150401	DCUN1D2	protein_coding	26.9743229	1.01E-103
ENSG00000150403	TMCO3	protein_coding	26.9743229	1.01E-103
ENSG00000150459	SAP18	protein_coding	13.01875902	1.23E-97
ENSG00000150630	VEGFC	protein_coding	151.4890092	6.17E-203
ENSG00000150753	CCT5	protein_coding	109.8114572	2.16E-20
ENSG00000150961	SEC24D	protein_coding	62.35925653	8.63E-148
ENSG00000151474	FRMD4A	protein_coding	716.3802278	8.69E-307
ENSG00000151651	ADAM8	protein_coding	715.7368005	8.69E-307
ENSG00000151748	SAV1	protein_coding	705.7037036	2.66E-254
ENSG00000151835	SACS	protein_coding	314.4450959	8.69E-307
ENSG00000151914	DST	protein_coding	116.8322855	5.01E-21
ENSG00000152104	PTPN14	protein_coding	700.910007	3.78E-270
ENSG00000152223	EPG5	protein_coding	13.69026312	2.17E-98
ENSG00000152234	ATP5A1	protein_coding	413.2378291	8.69E-307
ENSG00000152492	CCDC50	protein_coding	57.69000833	6.05E-69
ENSG00000152795	HNRNPDL	protein_coding	11.05815998	2.42E-120
ENSG00000152894	PTPRK	protein_coding	64.60801457	9.73E-13
ENSG00000153113	CAST	protein_coding	376.6894681	2.94E-218
ENSG00000153147	SMARCA5	protein_coding	254.5590943	1.30E-90
ENSG00000153187	HNRNPU	protein_coding	707.073008	8.39E-275
ENSG00000153201	RANBP2	protein_coding	626.3915555	8.69E-307
ENSG00000153495	TEX29	protein_coding	33.0224629	1.56E-106
ENSG00000154305	MIA3	protein_coding	224.7691114	5.54E-69
ENSG00000154608	CEP170P1	pseudogene	241.9441664	4.31E-82
ENSG00000154767	XPC	protein_coding	7.147742933	3.65E-52
ENSG00000155363	MOV10	protein_coding	471.7413318	3.10E-123
ENSG00000155366	RHOC	protein_coding	471.7413318	3.10E-123
ENSG00000155506	LARP1	protein_coding	181.9164638	1.19E-52
ENSG00000155816	FMN2	protein_coding	712.2566235	1.78E-278
ENSG00000156976	EIF4A2	protein_coding	39.17398458	1.54E-62
ENSG00000157045	NTAN1	protein_coding	20.35152064	3.97E-65
ENSG00000157106	SMG1	protein_coding	707.9019761	1.66E-186
ENSG00000157152	SYN2	processed_transcript	1.864130975	1.49E-50
ENSG00000157168	NRG1	protein_coding	168.7898067	2.07E-16
ENSG00000157227	MMP14	protein_coding	107.0603623	2.88E-33
ENSG00000157654	PALM2-AKAP2	protein_coding	719.9252753	8.69E-307
ENSG00000157827	FMNL2	protein_coding	719.1510215	8.69E-307
ENSG00000157992	KRTCAP3	protein_coding	720.2298746	8.69E-307
ENSG00000158669	AGPAT6	protein_coding	198.2737378	2.86E-22
ENSG00000158941	CCAR2	protein_coding	145.5544325	1.88E-12
ENSG00000159140	SON	protein_coding	110.7819043	8.46E-13
ENSG00000159147	DONSON	protein_coding	110.7819043	8.46E-13
ENSG00000159352	PSMD4	protein_coding	133.6957743	9.49E-26
ENSG00000160211	G6PD	protein_coding	703.3583905	8.69E-307
ENSG00000160447	PKN3	protein_coding	705.3075625	8.69E-307
ENSG00000160678	S100A1	protein_coding	716.554245	3.98E-281
ENSG00000160691	SHC1	protein_coding	495.5464403	8.13E-136
ENSG00000160710	ADAR	protein_coding	720.8503711	4.44E-284
ENSG00000160712	IL6R	protein_coding	713.6024333	2.60E-279
ENSG00000160716	CHRNB2	protein_coding	720.8503711	4.44E-284
ENSG00000161021	MAML1	protein_coding	196.671612	3.85E-61
ENSG00000161203	AP2M1	protein_coding	8.801479042	1.14E-52
ENSG00000161204	ABCF3	protein_coding	8.801479042	1.14E-52
ENSG00000161638	ITGA5	protein_coding	397.8641301	7.24E-299
ENSG00000161642	ZNF385A	protein_coding	397.8641301	7.24E-299
ENSG00000161681	SHANK1	protein_coding	702.3745566	9.17E-197
ENSG00000161888	SPC24	protein_coding	703.3676377	2.75E-197
ENSG00000161960	EIF4A1	protein_coding	14.34765593	1.82E-251
ENSG00000161980	POLR3K	protein_coding	706.5341621	7.55E-186
ENSG00000162244	RPL29	protein_coding	340.9430245	1.83E-131
ENSG00000162434	JAK1	protein_coding	717.2074198	1.63E-281
ENSG00000162437	RAVER2	protein_coding	717.2074198	1.63E-281
ENSG00000162669	HFM1	protein_coding	574.0600219	8.69E-307
ENSG00000162704	ARPC5	protein_coding	709.6726305	9.94E-277
ENSG00000162735	PEX19	protein_coding	650.2202854	1.01E-232
ENSG00000162909	CAPN2	protein_coding	90.69064003	7.26E-13
ENSG00000163006	CCDC138	protein_coding	626.3915555	8.69E-307
ENSG00000163046	ANKRD30BL	protein_coding	617.4301867	8.69E-307
ENSG00000163297	ANTXR2	protein_coding	323.828125	8.69E-307
ENSG00000163348	PYGO2	protein_coding	495.5464403	8.13E-136
ENSG00000163359	COL6A3	protein_coding	689.4173276	8.69E-307
ENSG00000163386	NBPF10	protein_coding	220.8865358	1.05E-66
ENSG00000163430	FSTL1	protein_coding	64.14192421	5.54E-38
ENSG00000163453	IGFBP7	protein_coding	721.9405178	8.69E-307
ENSG00000163468	CCT3	protein_coding	711.04032	1.04E-277
ENSG00000163491	NEK10	protein_coding	45.92169919	6.43E-34
ENSG00000163513	TGFBR2	protein_coding	11.78650176	1.35E-53
ENSG00000163527	STT3B	protein_coding	93.73221919	4.23E-82
ENSG00000163565	IFI16	protein_coding	415.434316	1.55E-229
ENSG00000163605	PPP4R2	protein_coding	96.30772595	4.56E-83
ENSG00000163629	PTPN13	protein_coding	320.3208279	3.30E-142
ENSG00000163660	CCNL1	protein_coding	101.381799	5.41E-47
ENSG00000163661	PTX3	protein_coding	26.92446418	5.52E-30
ENSG00000163714	U2SURP	protein_coding	67.60298512	2.13E-72
ENSG00000163872	YEATS2	protein_coding	71.43568329	8.55E-74
ENSG00000163879	DNALI1	protein_coding	707.3593375	5.15E-275
ENSG00000163902	RPN1	protein_coding	165.3782513	2.96E-65
ENSG00000163918	RFC4	protein_coding	39.17398458	1.54E-62
ENSG00000163931	TKT	protein_coding	16.72745528	5.74E-28
ENSG00000163938	GNL3	protein_coding	47.52403235	2.14E-65
ENSG00000163939	PBRM1	protein_coding	47.52403235	2.14E-65
ENSG00000163956	LRPAP1	protein_coding	5.36113497	1.78E-117
ENSG00000164008	C1orf50	protein_coding	710.5560098	2.26E-277
ENSG00000164104	HMGB2	protein_coding	5.929252136	9.42E-118
ENSG00000164111	ANXA5	protein_coding	161.2330838	1.70E-209
ENSG00000164171	ITGA2	protein_coding	516.9029129	8.69E-307
ENSG00000164307	ERAP1	protein_coding	376.6894681	2.94E-218
ENSG00000164692	COL1A2	protein_coding	737.0997391	8.69E-307
ENSG00000164733	CTSB	protein_coding	197.0558573	5.13E-22
ENSG00000164830	OXR1	protein_coding	233.5346372	1.27E-30
ENSG00000164933	SLC25A32	protein_coding	259.3637117	1.23E-37
ENSG00000164934	DCAF13	protein_coding	259.3637117	1.23E-37
ENSG00000165097	KDM1B	protein_coding	114.4136217	1.32E-20
ENSG00000165416	SUGT1	protein_coding	18.93427486	3.42E-100
ENSG00000165501	LRR1	protein_coding	703.3282243	1.27E-252
ENSG00000165502	RPL36AL	protein_coding	703.3282243	1.27E-252
ENSG00000165525	NEMF	protein_coding	715.9203946	6.15E-261
ENSG00000166147	FBN1	protein_coding	407.6227749	8.69E-307
ENSG00000166428	PLD4	protein_coding	714.9407297	1.79E-260
ENSG00000166558	SLC38A8	protein_coding	712.8133461	1.01E-188
ENSG00000166598	HSP90B1	protein_coding	17.62880777	8.69E-307
ENSG00000166750	SLFN5	protein_coding	5.752895104	4.65E-247
ENSG00000166848	TERF2IP	protein_coding	10.45210273	1.03E-61
ENSG00000166913	YWHAB	protein_coding	249.8035935	1.33E-220
ENSG00000166963	MAP1A	protein_coding	262.4929843	3.35E-60
ENSG00000167004	PDIA3	protein_coding	122.2962825	1.23E-14
ENSG00000167460	TPM4	protein_coding	703.5550551	2.32E-197
ENSG00000167522	ANKRD11	protein_coding	712.3336077	1.66E-188
ENSG00000167601	AXL	protein_coding	700.3310823	1.14E-195
ENSG00000167978	SRRM2	protein_coding	60.35670241	6.21E-80
ENSG00000168036	CTNNB1	protein_coding	121.9448277	2.96E-93
ENSG00000168101	NUDT16L1	protein_coding	103.1534041	2.03E-97
ENSG00000168137	SETD5	protein_coding	64.39129966	2.85E-71
ENSG00000168152	THAP9	protein_coding	77.55414881	1.51E-156
ENSG00000168282	MGAT2	protein_coding	703.3282243	1.27E-252
ENSG00000168385	SEPT2	protein_coding	338.52993	2.83E-205
ENSG00000168412	MTNR1A	protein_coding	39.30453166	4.94E-135
ENSG00000168495	POLR3D	protein_coding	364.4387264	1.12E-73
ENSG00000168502	SOGA2	protein_coding	14.7490523	1.90E-114
ENSG00000168556	ING2	protein_coding	363.1823008	3.97E-182
ENSG00000168615	ADAM9	protein_coding	242.7988588	4.80E-33
ENSG00000168781	PPIP5K1	protein_coding	136.5723984	8.16E-18
ENSG00000168807	SNTB2	protein_coding	56.50325821	1.72E-78
ENSG00000168904	LRRC28	protein_coding	112.6038643	1.15E-12
ENSG00000169020	ATP5I	protein_coding	6.695709149	3.95E-118
ENSG00000169169	CPT1C	protein_coding	710.813933	4.53E-201
ENSG00000169180	XPO6	protein_coding	707.3332379	3.07E-186
ENSG00000169213	RAB3B	protein_coding	709.1913906	2.20E-276
ENSG00000169282	KCNAB1	protein_coding	679.0554993	8.69E-307
ENSG00000169564	PCBP1	protein_coding	597.5332711	8.69E-307
ENSG00000169908	TM4SF1	protein_coding	210.6141854	4.63E-80
ENSG00000170004	CHD3	protein_coding	6.971170218	1.06E-247
ENSG00000170017	ALCAM	protein_coding	27.84031033	9.58E-59
ENSG00000170027	YWHAG	protein_coding	66.16353388	3.36E-11
ENSG00000170248	PDCD6IP	protein_coding	21.09727412	1.46E-56
ENSG00000170271	FAXDC2	protein_coding	181.9164638	1.19E-52
ENSG00000170275	CRTAP	protein_coding	2.633899481	8.75E-51
ENSG00000170606	HSPA4	protein_coding	206.1613747	5.57E-67
ENSG00000170759	KIF5B	protein_coding	714.0738245	8.69E-307
ENSG00000170776	AKAP13	protein_coding	188.7874289	1.75E-32
ENSG00000170860	LSM3	protein_coding	57.50550658	6.96E-69
ENSG00000170876	TMEM43	protein_coding	7.147742933	3.65E-52
ENSG00000170919	TPT1-AS1	antisense	476.0221068	8.69E-307
ENSG00000171223	JUNB	protein_coding	706.891541	4.11E-199
ENSG00000171451	DSEL	protein_coding	56.46413554	5.94E-115
ENSG00000171490	RSL1D1	protein_coding	713.2763752	6.93E-189
ENSG00000171603	CLSTN1	protein_coding	704.224973	1.15E-272
ENSG00000171867	PRNP	protein_coding	679.6586581	8.69E-307
ENSG00000172037	LAMB2	protein_coding	33.3005968	2.85E-31
ENSG00000172046	USP19	protein_coding	33.3005968	2.85E-31
ENSG00000172216	CEBPB	protein_coding	70.11743481	2.36E-126
ENSG00000172270	BSG	protein_coding	694.5547306	1.61E-192
ENSG00000172466	ZNF24	protein_coding	8.449337009	1.33E-96
ENSG00000172590	MRPL52	protein_coding	107.0603623	2.88E-33
ENSG00000172775	FAM192A	protein_coding	720.2295352	2.13E-191
ENSG00000172915	NBEA	protein_coding	10.77271495	1.13E-96
ENSG00000173193	PARP14	protein_coding	66.04479782	7.75E-72
ENSG00000173230	GOLGB1	protein_coding	71.97208687	8.70E-40
ENSG00000173801	JUP	protein_coding	6.24603013	2.40E-247
ENSG00000173812	EIF1	protein_coding	6.24603013	2.40E-247
ENSG00000173821	RNF213	protein_coding	2.428462971	6.34E-245
ENSG00000173905	GOLIM4	protein_coding	4.5592497	1.14E-25
ENSG00000174032	SLC25A30	protein_coding	200.4630756	4.67E-237
ENSG00000174442	ZWILCH	protein_coding	265.5588824	3.00E-221
ENSG00000174444	RPL4	protein_coding	265.5588824	3.00E-221
ENSG00000174446	SNAPC5	protein_coding	265.5588824	3.00E-221
ENSG00000175166	PSMD2	protein_coding	65.76365705	9.67E-72
ENSG00000175182	FAM131A	protein_coding	65.26313706	1.40E-71
ENSG00000175318	GRAMD2	protein_coding	67.61586245	5.21E-16
ENSG00000175550	DRAP1	protein_coding	24.10856676	8.69E-307
ENSG00000175573	C11orf68	protein_coding	24.10856676	8.69E-307
ENSG00000175606	TMEM70	protein_coding	196.7123569	5.93E-22
ENSG00000176105	YES1	protein_coding	13.87641499	1.94E-98
ENSG00000176124	DLEU1	protein_coding	7.20029994	3.66E-95
ENSG00000176142	TMEM39A	protein_coding	47.83937694	1.67E-65
ENSG00000176171	BNIP3	protein_coding	716.1476796	8.69E-307
ENSG00000176354	AC097359.1	pseudogene	94.88533964	1.61E-82
ENSG00000176438	SYNE3	protein_coding	704.555419	1.71E-253
ENSG00000176624	MEX3C	protein_coding	4.801275865	2.61E-95
ENSG00000176907	C8orf4	protein_coding	397.8869704	1.94E-87
ENSG00000176915	ANKLE2	protein_coding	709.1266127	8.69E-307
ENSG00000177150	FAM210A	protein_coding	41.08166987	5.25E-127
ENSG00000177200	CHD9	protein_coding	55.13741645	5.60E-78
ENSG00000177311	ZBTB38	protein_coding	45.31853824	1.23E-64
ENSG00000177410	ZFAS1	antisense	140.3235422	1.20E-44
ENSG00000177426	TGIF1	protein_coding	9.151361621	7.14E-112
ENSG00000177479	ARIH2	protein_coding	27.43214951	1.29E-58
ENSG00000177917	ARL6IP6	protein_coding	719.1510215	8.69E-307
ENSG00000178096	BOLA1	protein_coding	714.1910509	1.25E-279
ENSG00000178104	PDE4DIP	protein_coding	713.1371424	4.99E-279
ENSG00000178732	GP5	protein_coding	185.1217726	1.60E-71
ENSG00000178734	C13orf45	protein_coding	23.95129394	2.14E-102
ENSG00000178913	TAF7	protein_coding	232.3839256	8.24E-28
ENSG00000179222	MAGED1	protein_coding	62.87564926	1.08E-22
ENSG00000179818	PCBP1-AS1	antisense	597.5332711	8.69E-307
ENSG00000179820	MYADM	protein_coding	703.4795532	2.47E-197
ENSG00000179837	RBM15B	protein_coding	2.640216572	8.75E-51
ENSG00000179889	PDXDC1	protein_coding	20.35152064	3.97E-65
ENSG00000179933	C14orf119	protein_coding	715.3283785	1.07E-260
ENSG00000179967	PPP1R14BP3	pseudogene	189.1938658	6.26E-229
ENSG00000180211	RP1-278E11.3	pseudogene	102.7233338	1.34E-18
ENSG00000180353	HCLS1	protein_coding	71.97208687	8.70E-40
ENSG00000180815	MAP3K15	protein_coding	712.366677	8.69E-307
ENSG00000180834	MAP6D1	protein_coding	71.43568329	8.55E-74
ENSG00000180964	TCEAL8	protein_coding	704.2778777	8.69E-307
ENSG00000181163	NPM1	protein_coding	295.2184019	7.14E-135
ENSG00000181789	COPG1	protein_coding	1.313148852	2.19E-50
ENSG00000182379	NXPH4	protein_coding	3.711464163	8.69E-307
ENSG00000182472	CAPN12	protein_coding	713.0074137	7.91E-202
ENSG00000182600	C2orf82	protein_coding	723.8197492	8.69E-307
ENSG00000182957	SPATA13	protein_coding	2.819944284	2.64E-93
ENSG00000183431	SF3A3	protein_coding	705.9377642	5.88E-274
ENSG00000183531	Z98256.1	pseudogene	532.1494128	8.69E-307
ENSG00000183624	HMCES	protein_coding	10.75942621	2.82E-53
ENSG00000183682	BMP8A	protein_coding	139.0173574	1.13E-27
ENSG00000183878	UTY	protein_coding	593.4165181	8.69E-307
ENSG00000183963	SMTN	protein_coding	88.60725818	2.26E-24
ENSG00000184110	EIF3C	protein_coding	53.92012216	1.59E-77
ENSG00000184260	HIST2H2AC	protein_coding	714.1910509	1.25E-279
ENSG00000184270	HIST2H2AB	protein_coding	714.1910509	1.25E-279
ENSG00000184305	CCSER1	protein_coding	650.4830403	8.69E-307
ENSG00000184402	SS18L1	protein_coding	100.5820806	1.81E-34
ENSG00000184432	COPB2	protein_coding	152.2498924	2.91E-61
ENSG00000184640	SEPT9	protein_coding	7.84077732	4.72E-248
ENSG00000184678	HIST2H2BE	protein_coding	714.1910509	1.25E-279
ENSG00000184825	HIST1H2AH	protein_coding	91.09096155	1.08E-16
ENSG00000185008	ROBO2	protein_coding	58.3491909	3.58E-69
ENSG00000185009	AP3M1	protein_coding	267.3982154	8.69E-307
ENSG00000185565	LSAMP	protein_coding	9.373427329	1.43E-26
ENSG00000185567	AHNAK2	protein_coding	714.9407297	1.79E-260
ENSG00000185634	SHC4	protein_coding	252.0811036	6.77E-56
ENSG00000185666	SYN3	protein_coding	532.1494128	8.69E-307
ENSG00000185838	GNB1L	protein_coding	190.7742349	3.47E-107
ENSG00000185928	PAGR1	protein_coding	71.27752128	3.45E-84
ENSG00000186009	ATP4B	protein_coding	10.09439468	2.16E-96
ENSG00000186340	THBS2	protein_coding	137.131721	6.71E-25
ENSG00000186577	C6orf1	protein_coding	492.2115279	6.32E-96
ENSG00000186615	KTN1-AS1	antisense	525.4076914	8.69E-307
ENSG00000187109	NAP1L1	protein_coding	715.7091819	8.69E-307
ENSG00000187243	MAGED4B	protein_coding	709.2965456	8.69E-307
ENSG00000187514	PTMA	protein_coding	700.6157213	8.69E-307
ENSG00000187555	USP7	protein_coding	709.7894636	2.10E-187
ENSG00000187653	TMSB4XP8	pseudogene	650.4830403	8.69E-307
ENSG00000187699	C2orf88	protein_coding	509.8653319	8.69E-307
ENSG00000188206	HNRNPU-AS1	antisense	707.073008	8.39E-275
ENSG00000188554	NBR1	protein_coding	7.106282346	9.02E-248
ENSG00000188613	NANOS1	protein_coding	712.5036471	8.69E-307
ENSG00000188846	RPL14	protein_coding	49.09814725	6.08E-66
ENSG00000188873	RPL10AP2	pseudogene	155.1063591	5.38E-14
ENSG00000188958	UTS2B	protein_coding	57.69000833	6.05E-69
ENSG00000188959	C9orf152	protein_coding	719.9252753	8.69E-307
ENSG00000189030	VHLL	protein_coding	711.04032	1.04E-277
ENSG00000189060	H1F0	protein_coding	316.9261005	3.21E-293
ENSG00000189091	SF3B3	protein_coding	4.77149804	8.36E-60
ENSG00000189171	S100A13	protein_coding	716.554245	3.98E-281
ENSG00000189184	PCDH18	protein_coding	2.770779789	3.55E-116
ENSG00000189376	C8orf76	protein_coding	203.7620927	1.77E-23
ENSG00000196114	RP3-391O22.3	pseudogene	62.25808576	2.04E-12
ENSG00000196199	MPHOSPH8	protein_coding	21.02672225	4.16E-101
ENSG00000196331	HIST1H2BO	protein_coding	100.6101895	3.00E-18
ENSG00000196396	PTPN1	protein_coding	13.38706692	3.21E-102
ENSG00000196419	XRCC6	protein_coding	248.6777331	4.26E-181
ENSG00000196465	MYL6B	protein_coding	20.76113524	8.69E-307
ENSG00000196504	PRPF40A	protein_coding	719.1510215	8.69E-307
ENSG00000196549	MME	protein_coding	29.00905429	3.94E-59
ENSG00000196562	SULF2	protein_coding	101.7510631	6.76E-141
ENSG00000196591	HDAC2	protein_coding	188.8012265	4.31E-36
ENSG00000196628	TCF4	protein_coding	4.046289883	4.86E-95
ENSG00000196700	ZNF512B	protein_coding	10.30011979	5.28E-101
ENSG00000196821	C6orf106	protein_coding	62.25808576	2.04E-12
ENSG00000196866	HIST1H2AD	protein_coding	109.6858718	8.75E-20
ENSG00000197102	DYNC1H1	protein_coding	434.6667189	8.69E-307
ENSG00000197140	ADAM32	protein_coding	242.7988588	4.80E-33
ENSG00000197153	HIST1H3J	protein_coding	100.6101895	3.00E-18
ENSG00000197321	SVIL	protein_coding	727.1064839	8.69E-307
ENSG00000197409	HIST1H3D	protein_coding	109.6858718	8.75E-20
ENSG00000197415	VEPH1	protein_coding	26.92446418	5.52E-30
ENSG00000197442	MAP3K5	protein_coding	122.0351881	5.48E-22
ENSG00000197502	AL627171.1	protein_coding	715.9203946	6.15E-261
ENSG00000197632	SERPINB2	protein_coding	668.3607021	8.69E-307
ENSG00000197694	SPTAN1	protein_coding	704.4281451	8.69E-307
ENSG00000197712	FAM114A1	protein_coding	290.3956633	2.99E-117
ENSG00000197746	PSAP	protein_coding	375.9639621	5.95E-175
ENSG00000197753	LHFPL5	protein_coding	65.53952556	7.40E-13
ENSG00000197846	HIST1H2BF	protein_coding	109.6858718	8.75E-20
ENSG00000197903	HIST1H2BK	protein_coding	91.09096155	1.08E-16
ENSG00000198003	CCDC151	protein_coding	705.4387366	2.24E-198
ENSG00000198176	TFDP1	protein_coding	24.79028341	9.18E-103
ENSG00000198211	TUBB3	protein_coding	31.13166811	5.47E-69
ENSG00000198363	ASPH	protein_coding	218.8311847	3.91E-218
ENSG00000198406	BZW1P2	pseudogene	9.373427329	1.43E-26
ENSG00000198408	MGEA5	protein_coding	713.3982543	8.69E-307
ENSG00000198467	TPM2	protein_coding	726.2908388	8.69E-307
ENSG00000198590	C3orf35	protein_coding	158.7734521	6.98E-109
ENSG00000198668	CALM1	protein_coding	372.8845796	8.69E-307
ENSG00000198685	C3orf27	protein_coding	165.3782513	2.96E-65
ENSG00000198743	SLC5A3	protein_coding	143.9003982	2.03E-20
ENSG00000198752	CDC42BPB	protein_coding	713.0382219	2.46E-259
ENSG00000198961	PJA2	protein_coding	180.4623546	9.94E-18
ENSG00000198987	MIR16-2	miRNA	35.69731124	2.30E-61
ENSG00000199285	Y_RNA	misc_RNA	707.5865306	1.28E-255
ENSG00000199357	Y_RNA	misc_RNA	61.82656633	4.63E-137
ENSG00000199477	SNORA31	snoRNA	476.0221068	8.69E-307
ENSG00000199535	RNA5SP305	rRNA	717.987995	8.69E-307
ENSG00000199545	RNA5SP195	rRNA	77.52359938	4.93E-11
ENSG00000199574	SNORD18C	snoRNA	265.5588824	3.00E-221
ENSG00000199591	Y_RNA	misc_RNA	75.18105563	1.57E-40
ENSG00000199673	SNORD16	snoRNA	265.5588824	3.00E-221
ENSG00000199697	RNU6-446P	snRNA	7.446065194	6.23E-248
ENSG00000199744	SNORD36A	snoRNA	715.465292	8.69E-307
ENSG00000199788	RNY3P2	misc_RNA	6.932487306	4.66E-95
ENSG00000200320	SNORA63	snoRNA	39.17398458	1.54E-62
ENSG00000200332	Y_RNA	misc_RNA	208.8188269	4.24E-128
ENSG00000200418	SNORA63	snoRNA	39.17398458	1.54E-62
ENSG00000200446	RNU6-1085P	snRNA	232.6375723	2.14E-147
ENSG00000200526	RNY4P14	misc_RNA	9.404632114	4.20E-96
ENSG00000200530	SNORD35B	snoRNA	707.1845998	3.11E-199
ENSG00000200623	SNORD18A	snoRNA	265.5588824	3.00E-221
ENSG00000200652	SNORA25	snoRNA	707.3332379	3.07E-186
ENSG00000200664	Y_RNA	misc_RNA	706.9730421	8.69E-307
ENSG00000200779	RNU6-105P	snRNA	705.1038886	8.69E-307
ENSG00000200785	SNORD8	snoRNA	710.7703218	8.65E-258
ENSG00000200795	RNU4-1	snRNA	634.3064963	8.69E-307
ENSG00000200831	SNORD36B	snoRNA	715.465292	8.69E-307
ENSG00000201176	RNU6-853P	snRNA	268.2070726	2.47E-100
ENSG00000201370	Y_RNA	misc_RNA	160.8241274	1.30E-14
ENSG00000201518	RNA5SP513	rRNA	711.177526	8.69E-307
ENSG00000201555	Y_RNA	misc_RNA	99.18719936	5.02E-18
ENSG00000201644	Y_RNA	misc_RNA	187.3053716	1.28E-227
ENSG00000201778	Y_RNA	misc_RNA	101.381799	5.41E-47
ENSG00000201900	Y_RNA	misc_RNA	709.1674043	2.27E-276
ENSG00000202025	RNU6-1240P	snRNA	721.6060549	3.37E-284
ENSG00000202081	RNU6-1280P	snRNA	208.4794458	4.41E-39
ENSG00000202174	RNA5-8SP5	rRNA	617.4301867	8.69E-307
ENSG00000202220	Y_RNA	misc_RNA	196.7123569	5.93E-22
ENSG00000202399	Y_RNA	misc_RNA	328.0486074	1.02E-59
ENSG00000202434	SNORA4	snoRNA	708.4608683	8.69E-307
ENSG00000202529	SNORD18B	snoRNA	265.5588824	3.00E-221
ENSG00000202538	RNU4-2	snRNA	634.3064963	8.69E-307
ENSG00000203394	RP5-930J4.4	antisense	713.9941761	1.69E-279
ENSG00000203443	AC092964.1	protein_coding	49.2785658	5.31E-66
ENSG00000203602	AL137059.1	pseudogene	12.13935033	2.97E-97
ENSG00000204011	COL5A1-AS1	antisense	718.0519049	8.69E-307
ENSG00000204084	INPP5B	protein_coding	705.9377642	5.88E-274
ENSG00000204120	GIGYF2	protein_coding	723.8197492	8.69E-307
ENSG00000204209	DAXX	protein_coding	194.9415834	1.36E-37
ENSG00000204253	HNRNPCP2	pseudogene	509.8653319	8.69E-307
ENSG00000204272	RP11-622K12.1	processed_transcript	710.5710199	8.69E-307
ENSG00000204351	SKIV2L	protein_coding	144.1301311	2.73E-26
ENSG00000204356	NELFE	protein_coding	144.1301311	2.73E-26
ENSG00000204394	VARS	protein_coding	99.18719936	5.02E-18
ENSG00000204396	VWA7	protein_coding	99.18719936	5.02E-18
ENSG00000204592	HLA-E	protein_coding	162.993178	8.16E-15
ENSG00000204842	ATXN2	protein_coding	20.66685408	8.69E-307
ENSG00000205100	HSP90AA4P	pseudogene	431.0200248	2.61E-255
ENSG00000205609	EIF3CL	protein_coding	715.9625348	1.31E-189
ENSG00000205771	CATSPER2P1	pseudogene	122.2962825	1.23E-14
ENSG00000205838	TTC23L	protein_coding	185.1949523	1.85E-54
ENSG00000205913	SRRM2-AS1	antisense	60.35670241	6.21E-80
ENSG00000206418	RAB12	protein_coding	2.594822595	6.56E-109
ENSG00000206611	SNORD24	snoRNA	715.465292	8.69E-307
ENSG00000206633	SNORA80B	snoRNA	94.52499948	1.13E-17
ENSG00000206680	SNORD21	snoRNA	312.4552392	5.10E-131
ENSG00000206712	RNU6-26P	snRNA	3.236105729	1.96E-25
ENSG00000206881	RNU6-190P	snRNA	80.9268491	4.20E-15
ENSG00000206952	SNORA50	snoRNA	713.5554104	5.29E-189
ENSG00000207163	RNU6-905P	snRNA	1.93989291	1.42E-50
ENSG00000207185	RNU6-1157P	snRNA	24.77259928	8.69E-307
ENSG00000207233	SNORA37	snoRNA	10.9629367	2.07E-97
ENSG00000207325	RNY1P4	misc_RNA	12.00283099	3.39E-97
ENSG00000207440	RNU6-541P	snRNA	712.2520799	8.54E-259
ENSG00000207468	SNORA19	snoRNA	717.9590224	8.69E-307
ENSG00000207493	SNORA46	snoRNA	711.7442766	2.67E-188
ENSG00000207496	SNORA7A	snoRNA	5.737338022	6.90E-26
ENSG00000207523	SNORA66	snoRNA	312.4552392	5.10E-131
ENSG00000207525	Y_RNA	misc_RNA	710.887582	6.51E-188
ENSG00000207612	MIR604	miRNA	727.1064839	8.69E-307
ENSG00000207782	MIR150	miRNA	707.1845998	3.11E-199
ENSG00000207944	MIR574	miRNA	290.3956633	2.99E-117
ENSG00000208012	MIRLET7F2	miRNA	712.6887105	8.69E-307
ENSG00000208018	MIR645	miRNA	11.6837358	1.51E-101
ENSG00000208037	MIR320A	miRNA	364.4387264	1.12E-73
ENSG00000209480	SNORD83B	snoRNA	720.7722229	8.69E-307
ENSG00000209482	SNORD83A	snoRNA	720.7722229	8.69E-307
ENSG00000212095	AC096922.1	miRNA	50.39864223	2.23E-66
ENSG00000212197	RNY3P6	misc_RNA	185.4148918	1.18E-191
ENSG00000212204	RNA5SP91	rRNA	278.0414508	3.99E-139
ENSG00000212452	SNORD69	snoRNA	47.52403235	2.14E-65
ENSG00000212493	SNORD19	snoRNA	47.52403235	2.14E-65
ENSG00000212498	SNORD86	snoRNA	8.594588361	2.48E-100
ENSG00000212582	Y_RNA	misc_RNA	55.13741645	5.60E-78
ENSG00000212620	SNORA75	snoRNA	323.828125	8.69E-307
ENSG00000213104	NPM1P46	pseudogene	704.2764287	8.69E-307
ENSG00000213186	TRIM59	protein_coding	17.48841258	2.09E-55
ENSG00000213240	NOTCH2NL	protein_coding	220.8865358	1.05E-66
ENSG00000213281	NRAS	protein_coding	715.507936	1.91E-280
ENSG00000213339	QTRT1	protein_coding	709.6638273	1.52E-200
ENSG00000213371	NAP1L1P3	pseudogene	111.4275319	5.23E-89
ENSG00000213432	RP11-624L12.1	pseudogene	703.6971181	8.69E-307
ENSG00000213443	RP11-75L1.2	pseudogene	22.58485264	8.69E-307
ENSG00000213493	ACTN4P1	pseudogene	276.6645849	1.26E-106
ENSG00000213609	RP11-170M17.2	pseudogene	717.5794319	8.69E-307
ENSG00000213846	AC098614.2	pseudogene	32.34467572	3.04E-60
ENSG00000214181	DDX6P2	pseudogene	57.42695625	2.37E-118
ENSG00000214182	PTMAP5	pseudogene	7.161236151	3.78E-95
ENSG00000214198	RP11-642P15.1	pseudogene	17.62880777	8.69E-307
ENSG00000214455	RCN1P2	pseudogene	200.4630756	4.67E-237
ENSG00000214548	MEG3	lincRNA	555.2720093	8.69E-307
ENSG00000214725	CDIPT-AS1	antisense	125.2287455	5.72E-107
ENSG00000214814	FER1L6	protein_coding	315.3435248	2.11E-55
ENSG00000214892	USP8P1	pseudogene	157.2851402	4.41E-14
ENSG00000215105	TTC3P1	pseudogene	709.6091031	8.69E-307
ENSG00000215284	RP11-198M15.1	pseudogene	708.0554111	8.69E-307
ENSG00000215298	FP15737	protein_coding	145.5496439	1.88E-12
ENSG00000215375	MYL5	protein_coding	6.695709149	3.95E-118
ENSG00000215414	PSMA6P1	pseudogene	593.4165181	8.69E-307
ENSG00000215472	RPL17-C18orf32	protein_coding	47.52795165	2.18E-111
ENSG00000215606	KRT18P35	pseudogene	45.31853824	1.23E-64
ENSG00000215938	MIR190B	miRNA	713.2199435	4.45E-279
ENSG00000216205	AC036178.1	miRNA	9.388181182	6.53E-97
ENSG00000216331	HIST1H1PS1	pseudogene	109.6858718	8.75E-20
ENSG00000216854	RPL17P26	pseudogene	106.9948284	2.49E-19
ENSG00000217275	RP1-34B20.4	pseudogene	109.6858718	8.75E-20
ENSG00000217897	HSPE1P8	pseudogene	262.4532502	3.53E-93
ENSG00000218418	RP11-296E7.1	pseudogene	327.65727	7.91E-78
ENSG00000219481	NBPF1	protein_coding	713.456906	3.12E-279
ENSG00000220666	RCC2P7	pseudogene	116.8322855	5.01E-21
ENSG00000221062	MIR1292	miRNA	8.594588361	2.48E-100
ENSG00000221066	SNORD111	snoRNA	4.77149804	8.36E-60
ENSG00000221116	SNORD110	snoRNA	8.594588361	2.48E-100
ENSG00000221267	MIR1236	miRNA	144.1301311	2.73E-26
ENSG00000221288	MIR663B	miRNA	617.4301867	8.69E-307
ENSG00000221365	MIR1228	miRNA	26.95840831	8.69E-307
ENSG00000221420	SNORA81	snoRNA	39.17398458	1.54E-62
ENSG00000221566	MIR1181	miRNA	713.6970383	8.69E-307
ENSG00000221585	MIR1226	miRNA	24.48895514	1.17E-57
ENSG00000221673	U3	snoRNA	533.9274868	2.05E-157
ENSG00000221705	SNORA11E	snoRNA	709.2965456	8.69E-307
ENSG00000221883	ARIH2OS	protein_coding	27.43214951	1.29E-58
ENSG00000221978	CCNL2	protein_coding	711.8792872	3.18E-278
ENSG00000222208	RNA5SP129	rRNA	140.2529768	6.27E-101
ENSG00000222345	SNORD19	snoRNA	47.52403235	2.14E-65
ENSG00000222588	SNORA19	snoRNA	717.9590224	8.69E-307
ENSG00000222644	RNU2-16P	snRNA	89.61570449	7.62E-13
ENSG00000222788	RNU2-38P	snRNA	713.0570479	5.58E-279
ENSG00000222808	RNU4-47P	snRNA	7.151564202	8.90E-248
ENSG00000222898	RN7SKP97	misc_RNA	218.8311847	3.91E-218
ENSG00000222994	AC006322.1	miRNA	273.0001661	2.31E-46
ENSG00000223086	RNA5SP155	rRNA	36.37965054	1.72E-133
ENSG00000223138	RNA5SP450	rRNA	77.50425011	5.27E-145
ENSG00000223263	RNU6-387P	snRNA	710.94051	1.20E-277
ENSG00000223374	AC005104.3	antisense	338.52993	2.83E-205
ENSG00000223491	RP3-328E19.4	pseudogene	714.2923291	1.10E-279
ENSG00000223496	EXOSC6	protein_coding	711.1289334	5.22E-188
ENSG00000223732	RP11-321C24.1	lincRNA	26.33808771	1.95E-103
ENSG00000223797	ENTPD3-AS1	antisense	49.09814725	6.08E-66
ENSG00000223803	RPS20P14	pseudogene	52.36621956	4.60E-67
ENSG00000223864	NPM1P19	pseudogene	188.1486839	1.51E-58
ENSG00000223951	AL133244.1	pseudogene	123.1408981	8.86E-29
ENSG00000224367	OACYLP	pseudogene	63.46389037	7.95E-138
ENSG00000224411	RP11-1033A18.1	pseudogene	8.047459357	8.69E-307
ENSG00000224420	ADM5	protein_coding	710.813933	4.53E-201
ENSG00000224431	AC063976.7	pseudogene	162.0861346	8.90E-15
ENSG00000224468	RP11-181K3.4	antisense	252.7947655	1.24E-86
ENSG00000224497	RPL36P4	pseudogene	118.8490252	4.33E-149
ENSG00000224541	AP001439.2	antisense	123.9573001	1.98E-127
ENSG00000224668	IPO8P1	pseudogene	703.2074102	6.80E-272
ENSG00000224692	LL0XNC01-177E8.2	pseudogene	704.2778777	8.69E-307
ENSG00000224821	COL4A2-AS2	antisense	24.66941356	1.01E-102
ENSG00000224858	RPL29P11	pseudogene	10.88506695	7.59E-27
ENSG00000224895	VPS26BP1	pseudogene	118.2937683	1.55E-51
ENSG00000225075	RP11-426L16.3	antisense	471.7413318	3.10E-123
ENSG00000225131	PSME2P2	pseudogene	14.04788903	4.40E-98
ENSG00000225710	RP5-875O13.6	pseudogene	713.456906	3.12E-279
ENSG00000225806	RP1-309F20.3	processed_transcript	108.8815437	2.81E-144
ENSG00000225840	AC010970.2	pseudogene	216.9338838	8.69E-307
ENSG00000226084	RP4-706A16.3	pseudogene	287.321072	3.59E-111
ENSG00000226149	RP1-69D17.4	lincRNA	163.1732506	2.65E-30
ENSG00000226284	ARPC3P1	pseudogene	39.00025759	2.28E-21
ENSG00000226415	TPI1P1	pseudogene	590.2160828	8.69E-307
ENSG00000226445	XXyac-YX65C7_A.2	antisense	137.131721	6.71E-25
ENSG00000226505	AC016700.3	processed_transcript	540.7445512	8.69E-307
ENSG00000226572	SNORD57	snoRNA	8.594588361	2.48E-100
ENSG00000226642	ACTG1P12	pseudogene	1.864130975	1.49E-50
ENSG00000226679	RP13-43E11.1	antisense	702.208039	8.69E-307
ENSG00000226977	HMGN1P24	pseudogene	5.269835391	2.35E-94
ENSG00000227081	RP11-543P15.1	pseudogene	699.2265508	8.69E-307
ENSG00000227213	SPATA13-AS1	antisense	2.819944284	2.64E-93
ENSG00000227230	RP11-261C10.5	antisense	710.0335382	5.35E-277
ENSG00000227352	ARHGEF7-AS1	antisense	8.820637595	7.18E-96
ENSG00000227676	LINC01068	lincRNA	10.3186415	1.75E-96
ENSG00000227694	AC005884.1	pseudogene	6.15127042	2.68E-247
ENSG00000227759	VTI1BP4	pseudogene	720.1255967	8.69E-307
ENSG00000227939	RPL3P2	pseudogene	157.2851402	4.41E-14
ENSG00000227945	RP11-103C16.2	antisense	64.60801457	9.73E-13
ENSG00000228002	DHX9P1	pseudogene	17.25433137	1.82E-99
ENSG00000228242	AC093495.4	antisense	7.147742933	3.65E-52
ENSG00000228264	RP11-350G8.7	pseudogene	713.6024333	2.60E-279
ENSG00000228331	RPL17P43	pseudogene	6.608269527	1.61E-247
ENSG00000228389	AC068039.4	antisense	637.5067461	8.69E-307
ENSG00000228470	RP11-176D17.3	sense_overlapping	700.910007	3.78E-270
ENSG00000228566	RP11-170M17.1	lincRNA	717.5794319	8.69E-307
ENSG00000228624	RP3-399L15.3	antisense	188.8012265	4.31E-36
ENSG00000228816	AK3P5	pseudogene	664.1069445	8.69E-307
ENSG00000228818	RP11-567G24.1	pseudogene	712.2566235	1.78E-278
ENSG00000228827	RP11-234P3.2	pseudogene	62.87564926	1.08E-22
ENSG00000228956	AC144521.1	processed_transcript	24.90317636	8.65E-58
ENSG00000228988	RP4-677H15.4	antisense	669.711314	8.69E-307
ENSG00000229423	RPL27AP8	pseudogene	10.67408808	1.23E-96
ENSG00000229465	ACTG1P11	pseudogene	10.55610552	8.69E-307
ENSG00000229645	LINC00341	lincRNA	704.555419	1.71E-253
ENSG00000229686	SNORD56	snoRNA	8.594588361	2.48E-100
ENSG00000229853	RP5-1049G16.4	pseudogene	68.20188071	1.62E-125
ENSG00000229953	RP11-284F21.7	antisense	170.8445195	1.39E-17
ENSG00000230046	BIRC6-AS1	antisense	504.7769004	8.69E-307
ENSG00000230084	RP4-613B23.1	antisense	105.3517207	1.43E-86
ENSG00000230408	AC007163.6	antisense	338.4283668	3.66E-205
ENSG00000230495	RP11-462D18.2	pseudogene	297.7734554	2.85E-250
ENSG00000230584	CCT5P2	pseudogene	5.140883668	2.66E-94
ENSG00000230613	HM13-AS1	antisense	20.5813727	3.78E-105
ENSG00000230673	PABPC1P3	pseudogene	706.0538291	8.69E-307
ENSG00000230902	FAM204CP	pseudogene	12.26888075	2.63E-97
ENSG00000231154	MORF4L2-AS1	antisense	708.1333027	8.69E-307
ENSG00000231434	RP11-144L1.8	pseudogene	454.9292436	8.28E-275
ENSG00000231441	RP11-472M19.2	antisense	91.20735562	1.05E-16
ENSG00000231535	LINC00278	lincRNA	532.3849039	8.69E-307
ENSG00000231665	OGFOD1P1	pseudogene	2.715122863	2.90E-93
ENSG00000231809	NANOGP9	pseudogene	80.63544622	8.86E-36
ENSG00000231906	RP11-541M12.3	pseudogene	706.2486137	8.69E-307
ENSG00000232043	RP4-530I15.9	antisense	13.38706692	3.21E-102
ENSG00000232085	RP11-261C10.4	antisense	711.8235119	3.30E-278
ENSG00000232150	ST13P4	pseudogene	7.20029994	3.66E-95
ENSG00000232163	RPLP1P13	pseudogene	314.4450959	8.69E-307
ENSG00000232217	FTLP8	pseudogene	16.07070122	5.97E-99
ENSG00000232220	AC008440.5	antisense	703.4795532	2.47E-197
ENSG00000232284	GNG12-AS1	antisense	468.4123202	1.58E-121
ENSG00000232490	OSBPL10-AS1	antisense	93.73221919	4.23E-82
ENSG00000232493	RPL12P11	pseudogene	118.3891094	8.76E-39
ENSG00000232573	RPL3P4	pseudogene	718.2491158	8.69E-307
ENSG00000232662	LDHBP1	pseudogene	14.30240048	3.41E-98
ENSG00000232795	SCAND3P1	pseudogene	10.77271495	1.13E-96
ENSG00000232814	COL4A2-AS1	antisense	21.36719542	2.96E-101
ENSG00000232888	RPS11P5	pseudogene	18.90943559	8.69E-307
ENSG00000232952	RP11-90H3.1	pseudogene	329.3784994	2.62E-145
ENSG00000232970	POLHP1	pseudogene	673.6400208	8.69E-307
ENSG00000233060	AC016700.2	lincRNA	597.5332711	8.69E-307
ENSG00000233138	RP1-67K17.3	antisense	137.9131609	4.79E-25
ENSG00000233170	RP11-863K10.4	pseudogene	228.1531015	2.93E-29
ENSG00000233223	AC113189.5	antisense	14.34765593	1.82E-251
ENSG00000233224	HIST1H2AM	protein_coding	100.6101895	3.00E-18
ENSG00000233396	RP11-458D21.1	lincRNA	300.4002829	2.62E-121
ENSG00000233404	FLJ20373	protein_coding	619.9160709	8.69E-307
ENSG00000233440	HMGA1P6	pseudogene	65.38926619	2.38E-122
ENSG00000233476	EEF1A1P6	pseudogene	646.8056491	7.80E-175
ENSG00000233783	AP001442.2	processed_transcript	261.6167571	8.69E-307
ENSG00000233873	RPL7P44	pseudogene	17.25433137	1.82E-99
ENSG00000233875	RP11-61L14.6	antisense	720.8503711	4.44E-284
ENSG00000233885	YEATS2-AS1	antisense	71.43568329	8.55E-74
ENSG00000234036	TXNP6	pseudogene	204.1753387	4.93E-59
ENSG00000234145	NAP1L4P3	pseudogene	10.67408808	1.23E-96
ENSG00000234152	TCEB2P1	pseudogene	6.343769904	8.28E-95
ENSG00000234168	LINC01039	lincRNA	281.0477577	3.29E-258
ENSG00000234176	HSPA8P1	pseudogene	706.0348429	8.69E-307
ENSG00000234263	RP3-325F22.3	antisense	180.8025778	3.12E-34
ENSG00000234383	CTBP2P8	pseudogene	468.4123202	1.58E-121
ENSG00000234399	RBMY2XP	pseudogene	644.9900733	8.69E-307
ENSG00000234577	SYNE1-AS1	antisense	205.7245904	3.09E-40
ENSG00000234648	AL162151.3	pseudogene	718.2491158	8.69E-307
ENSG00000234784	RP11-182I10.1	pseudogene	717.2074198	1.63E-281
ENSG00000234853	NDUFA5P3	pseudogene	719.9322682	8.69E-307
ENSG00000234961	RP11-124N14.3	antisense	134.5558346	2.12E-86
ENSG00000235001	EIF4A1P2	pseudogene	346.1914733	8.69E-307
ENSG00000235016	RP11-493K19.3	antisense	49.3274308	5.16E-66
ENSG00000235162	C12orf75	protein_coding	27.19940662	8.69E-307
ENSG00000235191	NUCB1-AS1	antisense	710.7194049	4.73E-201
ENSG00000235262	KDM5C-IT1	sense_intronic	704.4893112	8.69E-307
ENSG00000235449	RP11-480I12.2	pseudogene	711.0274637	1.05E-277
ENSG00000235472	EIF4A1P7	pseudogene	81.75292471	7.59E-131
ENSG00000235552	RPL6P27	pseudogene	28.75563763	5.25E-104
ENSG00000235573	RP3-412A9.12	pseudogene	75.96472863	2.47E-18
ENSG00000235649	MXRA5P1	pseudogene	14.31690882	8.69E-307
ENSG00000235660	LINC00345	lincRNA	11.59924266	4.85E-97
ENSG00000235776	AC000089.3	pseudogene	190.7742349	3.47E-107
ENSG00000235883	AC012379.1	pseudogene	252.0811036	6.77E-56
ENSG00000235957	COX7CP1	pseudogene	5.02955477	2.96E-94
ENSG00000236104	ZBTB22	protein_coding	194.9415834	1.36E-37
ENSG00000236489	RP11-537I16.2	pseudogene	35.54679031	1.01E-31
ENSG00000236570	RAD23BP1	pseudogene	24.90317636	8.65E-58
ENSG00000236603	RANP1	pseudogene	162.993178	8.16E-15
ENSG00000236686	BZW1P1	pseudogene	6.680520216	5.07E-52
ENSG00000236886	AC007563.5	antisense	697.0091051	8.69E-307
ENSG00000236936	RP3-329E20.2	antisense	710.1299703	4.57E-277
ENSG00000237073	RP11-168K11.2	antisense	709.3737489	8.69E-307
ENSG00000237234	RP1-142L7.5	antisense	237.3141693	1.53E-48
ENSG00000237672	KRR1P1	pseudogene	2.127559151	5.11E-93
ENSG00000237748	UQCRBP1	pseudogene	710.5710199	8.69E-307
ENSG00000237851	RP1-67K17.4	lincRNA	181.237845	2.62E-34
ENSG00000237897	RP11-90H3.2	pseudogene	329.3784994	2.62E-145
ENSG00000238018	AC093110.3	antisense	710.1612942	8.69E-307
ENSG00000238221	RP11-69L16.4	antisense	78.84294554	8.51E-15
ENSG00000238258	RP11-342D11.2	antisense	691.6086108	8.69E-307
ENSG00000238294	snoU13	snoRNA	7.866531246	4.70E-100
ENSG00000238329	snoU13	snoRNA	708.4899741	8.57E-187
ENSG00000238349	snoU13	snoRNA	705.4387366	2.24E-198
ENSG00000238446	RNU7-38P	snRNA	375.9639621	5.95E-175
ENSG00000238480	snoU13	snoRNA	46.07898978	6.74E-65
ENSG00000238549	snoU13	snoRNA	15.17349768	3.35E-17
ENSG00000238569	snoU13	snoRNA	124.4030814	1.83E-46
ENSG00000238610	RNU7-26P	snRNA	100.6101895	3.00E-18
ENSG00000238752	snoU13	snoRNA	6.413918536	8.69E-307
ENSG00000238798	snoU13	snoRNA	710.3573209	3.17E-277
ENSG00000238862	SNORD19B	snoRNA	47.52403235	2.14E-65
ENSG00000238917	SNORD10	snoRNA	14.34765593	1.82E-251
ENSG00000238942	SNORD2	snoRNA	39.17398458	1.54E-62
ENSG00000239317	RP11-449H3.2	pseudogene	163.9091025	4.99E-15
ENSG00000239483	RPS15AP16	pseudogene	9.450985699	7.14E-53
ENSG00000239523	MYLK-AS1	antisense	24.81912293	1.48E-29
ENSG00000239602	RP11-449H3.1	pseudogene	163.9091025	4.99E-15
ENSG00000239665	RP11-295P9.3	protein_coding	716.3802278	8.69E-307
ENSG00000239705	RP11-65N13.8	antisense	675.8136075	8.69E-307
ENSG00000239948	RN7SL368P	misc_RNA	701.9434193	8.69E-307
ENSG00000240457	RN7SL472P	misc_RNA	711.0654718	5.61E-258
ENSG00000240459	RP11-477G18.1	pseudogene	449.8506281	8.69E-307
ENSG00000240489	SETP14	pseudogene	16.60310144	4.01E-55
ENSG00000240541	TM4SF1-AS1	antisense	210.6141854	4.63E-80
ENSG00000240654	C1QTNF9	protein_coding	15.62129443	9.29E-99
ENSG00000240666	MME-AS1	antisense	29.00905429	3.94E-59
ENSG00000240793	UBA52P8	pseudogene	2.799786689	3.49E-59
ENSG00000240809	RP11-550F7.1	pseudogene	58.3491909	3.58E-69
ENSG00000240890	RP11-65E22.2	pseudogene	11.58676818	1.55E-53
ENSG00000241035	RP11-689J19.1	pseudogene	710.7703218	8.65E-258
ENSG00000241203	HMGN2P26	pseudogene	4.5592497	1.14E-25
ENSG00000241469	LINC00635	lincRNA	70.2190096	2.39E-73
ENSG00000241472	PTPRG-AS1	processed_transcript	23.0388641	3.44E-57
ENSG00000241506	PSMC1P1	pseudogene	50.39864223	2.23E-66
ENSG00000241641	RPS23P6	pseudogene	70.09752581	8.91E-84
ENSG00000241741	RPL7AP30	pseudogene	11.47026739	1.51E-120
ENSG00000241781	AL161626.1	miRNA	367.6924234	8.69E-307
ENSG00000241978	AKAP2	protein_coding	719.9252753	8.69E-307
ENSG00000242140	RP11-262M14.2	pseudogene	144.1571953	1.45E-102
ENSG00000242299	RP11-234A1.1	pseudogene	86.77425523	2.67E-43
ENSG00000242445	RPL7AP11	pseudogene	59.15743824	1.90E-69
ENSG00000242550	SERPINB10	protein_coding	668.3607021	8.69E-307
ENSG00000242613	RP11-174O3.4	pseudogene	64.14192421	5.54E-38
ENSG00000242808	SOX2-OT	sense_overlapping	5.260529794	1.39E-51
ENSG00000242902	RP11-309L24.2	antisense	78.10920369	3.10E-18
ENSG00000243005	RN7SL16P	misc_RNA	307.9810505	8.69E-307
ENSG00000243176	RP11-550I24.2	processed_transcript	26.92446418	5.52E-30
ENSG00000243207	PPAN-P2RY11	protein_coding	711.695595	8.69E-307
ENSG00000243303	RP11-268I9.1	pseudogene	17.17618606	1.46E-115
ENSG00000243498	UBA52P5	pseudogene	203.7620927	1.77E-23
ENSG00000243547	HNRNPKP4	pseudogene	12.16506773	1.03E-53
ENSG00000243649	CFB	protein_coding	144.1301311	2.73E-26
ENSG00000243927	MRPS6	protein_coding	143.9003982	2.03E-20
ENSG00000243964	RP11-16F15.1	pseudogene	20.57698547	8.69E-307
ENSG00000243989	ACY1	protein_coding	340.9430245	1.83E-131
ENSG00000244005	NFS1	protein_coding	93.45504141	8.61E-33
ENSG00000244161	FLNB-AS1	antisense	78.41297463	2.40E-76
ENSG00000244165	P2RY11	protein_coding	711.695595	8.69E-307
ENSG00000244255	CFB	protein_coding	144.1301311	2.73E-26
ENSG00000244295	RPS20P21	pseudogene	196.7123569	5.93E-22
ENSG00000244640	RP11-436J20.1	pseudogene	50.39864223	2.23E-66
ENSG00000245112	SMARCA5-AS1	antisense	254.5590943	1.30E-90
ENSG00000245281	CTD-2547L16.1	antisense	449.6243625	8.70E-112
ENSG00000246095	LINC01096	lincRNA	23.39333618	1.21E-126
ENSG00000246334	PRR7-AS1	antisense	177.2863106	3.18E-17
ENSG00000246777	RP11-61A14.4	lincRNA	709.0426477	4.63E-187
ENSG00000247853	RP5-940J5.6	antisense	700.8698575	8.69E-307
ENSG00000248184	RP11-231C18.1	lincRNA	94.68901695	3.92E-14
ENSG00000248347	RP11-1134I14.2	pseudogene	155.1063591	5.38E-14
ENSG00000248367	CTB-129O4.1	antisense	155.3633063	8.54E-14
ENSG00000248388	RP11-313E19.2	antisense	151.4890092	6.17E-203
ENSG00000248641	HMGA1P2	pseudogene	6.210336338	6.88E-118
ENSG00000248710	RP11-432B6.3	protein_coding	35.69731124	2.30E-61
ENSG00000248734	CTD-2260A17.1	antisense	376.6894681	2.94E-218
ENSG00000248774	RP11-798M19.3	antisense	5.929252136	9.42E-118
ENSG00000248924	RP11-481K16.2	pseudogene	403.0971606	9.87E-224
ENSG00000249348	UGDH-AS1	antisense	682.4070241	8.69E-307
ENSG00000249375	CASC11	lincRNA	177.1909361	5.33E-18
ENSG00000249565	SERBP1P5	pseudogene	45.13519666	3.41E-138
ENSG00000249835	VCAN-AS1	antisense	283.8470129	7.25E-125
ENSG00000250174	MYLK-AS2	antisense	67.16004599	1.11E-38
ENSG00000250182	EEF1A1P13	pseudogene	642.2602524	1.21E-195
ENSG00000250349	TM4SF2	protein_coding	702.208039	8.69E-307
ENSG00000250444	CCT5P1	pseudogene	167.9231278	3.64E-45
ENSG00000250727	RP11-959I15.1	pseudogene	313.4891723	8.93E-55
ENSG00000250746	RP11-39C10.1	pseudogene	553.0099145	8.69E-307
ENSG00000250930	LNX1-AS1	antisense	254.0169124	2.99E-90
ENSG00000250982	RP11-159J3.1	pseudogene	703.6471004	2.11E-184
ENSG00000251062	CTD-2218G20.1	pseudogene	146.5891894	1.53E-12
ENSG00000251194	RP1-68D18.2	sense_intronic	19.10500394	8.69E-307
ENSG00000251562	MALAT1	lincRNA	24.90135827	8.69E-307
ENSG00000251616	RP11-485M7.3	lincRNA	206.1613747	5.57E-67
ENSG00000251703	RNU6-998P	snRNA	721.9405178	8.69E-307
ENSG00000251705	RNA5-8SP6	rRNA	216.9338838	8.69E-307
ENSG00000251794	RNU6-237P	snRNA	710.7855975	7.12E-188
ENSG00000251795	SNORA66	snoRNA	312.4552392	5.10E-131
ENSG00000251841	RNU6-1334P	snRNA	19.85487774	8.69E-307
ENSG00000251870	RNU2-69P	snRNA	47.61148467	3.90E-130
ENSG00000251876	AL035106.1	miRNA	77.76108268	2.85E-29
ENSG00000251898	SCARNA11	snoRNA	700.8698575	8.69E-307
ENSG00000251901	snR65	snoRNA	6.946113771	4.63E-95
ENSG00000251914	RNU7-200P	snRNA	714.4686604	9.11E-280
ENSG00000251966	AC010970.1	miRNA	216.9338838	8.69E-307
ENSG00000251969	AL356776.1	miRNA	166.6210915	4.56E-31
ENSG00000251994	RNU2-27P	snRNA	41.47063078	3.67E-127
ENSG00000252034	Y_RNA	misc_RNA	413.2378291	8.69E-307
ENSG00000252130	RNU6-1045P	snRNA	641.3046798	8.69E-307
ENSG00000252245	RNU6-736P	snRNA	152.2498924	2.91E-61
ENSG00000252246	RNA5SP92	rRNA	397.8289794	9.38E-283
ENSG00000252319	Y_RNA	misc_RNA	14.7490523	1.90E-114
ENSG00000252325	RNU6-1038P	snRNA	7.575841731	3.73E-111
ENSG00000252437	RNA5SP459	rRNA	4.046289883	4.86E-95
ENSG00000252504	AC097015.1	miRNA	16.72745528	5.74E-28
ENSG00000252542	SNORD36C	snoRNA	715.465292	8.69E-307
ENSG00000252581	RNU6-1098P	snRNA	142.6876454	1.91E-58
ENSG00000252787	SNORD19B	snoRNA	47.52403235	2.14E-65
ENSG00000252835	SCARNA21	snoRNA	6.971170218	1.06E-247
ENSG00000253015	RN7SKP64	misc_RNA	278.9121917	1.13E-120
ENSG00000253051	SNORA31	snoRNA	476.0221068	8.69E-307
ENSG00000253133	RP11-360L9.4	antisense	198.2737378	2.86E-22
ENSG00000253200	RP11-582J16.5	antisense	145.5544325	1.88E-12
ENSG00000253676	TAGLN2P1	pseudogene	233.5346372	1.27E-30
ENSG00000253710	ALG11	protein_coding	13.91663775	4.95E-98
ENSG00000253789	CTD-2571E19.1	pseudogene	327.5941931	1.36E-59
ENSG00000253797	UTP14C	protein_coding	13.91663775	4.95E-98
ENSG00000253829	RP11-723D22.3	antisense	316.1637259	1.21E-55
ENSG00000253833	RP11-367E12.4	pseudogene	196.7123569	5.93E-22
ENSG00000253868	FER1L6-AS2	antisense	313.4891723	8.93E-55
ENSG00000254000	RP11-245A18.1	lincRNA	315.3435248	2.11E-55
ENSG00000254049	NRG1-IT3	sense_intronic	168.7898067	2.07E-16
ENSG00000254057	RP3-388N13.3	lincRNA	184.7117797	1.81E-19
ENSG00000254064	CTD-2530N21.4	antisense	382.9590004	3.39E-81
ENSG00000254387	RP3-388N13.2	pseudogene	184.7117797	1.81E-19
ENSG00000254545	RP11-84A19.3	antisense	702.1681489	4.20E-271
ENSG00000254913	RP4-791M13.5	antisense	713.1371424	4.99E-279
ENSG00000255046	RP11-297N6.4	protein_coding	204.5941329	1.18E-23
ENSG00000255103	KIAA0754	protein_coding	274.8466679	5.76E-102
ENSG00000255168	RP11-458D21.5	protein_coding	220.8865358	1.05E-66
ENSG00000255302	EID1	protein_coding	252.0811036	6.77E-56
ENSG00000255423	EBLN2	protein_coding	96.30772595	4.56E-83
ENSG00000255438	CTD-2653D5.1	antisense	41.07847746	1.19E-113
ENSG00000255443	RP1-68D18.4	antisense	17.84140179	8.69E-307
ENSG00000255591	AL590762.1	pseudogene	176.6755038	9.95E-162
ENSG00000255729	AC005618.1	pseudogene	232.3839256	8.24E-28
ENSG00000255966	RP5-940J5.3	antisense	16.04605848	8.69E-307
ENSG00000256083	RP11-366L20.3	antisense	19.64828091	8.69E-307
ENSG00000256628	ZBTB11-AS1	antisense	49.74348778	9.51E-35
ENSG00000257453	RP11-290L1.3	antisense	630.8515153	8.69E-307
ENSG00000257605	RP11-680A11.5	antisense	12.72469508	8.69E-307
ENSG00000257809	RP11-603J24.14	antisense	20.76113524	8.69E-307
ENSG00000257839	RP11-290L1.2	processed_transcript	387.0353138	5.98E-283
ENSG00000257941	RP11-290L1.4	pseudogene	715.7091819	8.69E-307
ENSG00000258086	RP11-753H16.5	antisense	397.8641301	7.24E-299
ENSG00000258096	RP11-474P2.2	antisense	172.3159302	1.11E-57
ENSG00000258137	RP11-753H16.3	antisense	397.8641301	7.24E-299
ENSG00000258199	RP11-977G19.5	sense_overlapping	20.76113524	8.69E-307
ENSG00000258225	RP11-136F16.1	antisense	29.1335689	8.69E-307
ENSG00000258377	RP11-649E7.5	antisense	703.3282243	1.27E-252
ENSG00000258424	RP11-471B22.2	antisense	372.8845796	8.69E-307
ENSG00000258446	RP11-895M11.2	pseudogene	715.4189923	1.07E-260
ENSG00000258640	RPL21P5	pseudogene	717.151824	1.40E-261
ENSG00000258663	RP11-123M6.2	antisense	555.2720093	8.69E-307
ENSG00000258667	HIF1A-AS2	lincRNA	391.9542112	8.69E-307
ENSG00000258777	HIF1A-AS1	lincRNA	466.9671404	8.69E-307
ENSG00000258870	EIF4EBP1P1	pseudogene	715.5931773	9.58E-261
ENSG00000258944	RP4-647C14.3	antisense	709.3527705	8.00E-257
ENSG00000258947	TUBB3	protein_coding	31.13166811	5.47E-69
ENSG00000258959	RP11-1017G21.4	antisense	720.3161501	8.69E-307
ENSG00000258964	RP11-618G20.1	processed_transcript	391.9542112	8.69E-307
ENSG00000258967	HMGN1P3	pseudogene	709.1634126	1.07E-256
ENSG00000259013	RP11-1017G21.3	pseudogene	434.6667189	8.69E-307
ENSG00000259121	RP11-545M17.2	pseudogene	706.8359801	4.17E-255
ENSG00000259125	RP11-545N8.3	antisense	23.02572331	8.69E-307
ENSG00000259177	RP11-154B12.3	antisense	136.0637369	1.02E-17
ENSG00000259305	ZHX1-C8ORF76	protein_coding	203.7620927	1.77E-23
ENSG00000259321	RP11-468E2.5	lincRNA	708.1249638	5.35E-256
ENSG00000259367	RP11-815J21.4	antisense	208.4794458	4.41E-39
ENSG00000259375	RP11-815J21.2	antisense	188.7874289	1.75E-32
ENSG00000259407	RP11-158M2.3	antisense	199.3346605	6.22E-36
ENSG00000259488	RP11-154J22.1	antisense	407.6227749	8.69E-307
ENSG00000259515	RP11-365N19.2	antisense	713.0382219	2.46E-259
ENSG00000259544	RP11-158M2.2	antisense	236.1187285	2.29E-49
ENSG00000259627	RP11-244F12.2	antisense	221.3773805	1.10E-43
ENSG00000259706	HSP90B2P	pseudogene	112.6038643	1.15E-12
ENSG00000259954	IL21R-AS1	antisense	715.4856708	1.31E-189
ENSG00000259972	AC009120.6	antisense	12.79244508	1.69E-62
ENSG00000259982	CDC37P1	pseudogene	53.92012216	1.59E-77
ENSG00000260006	RP11-469M7.1	lincRNA	613.0288973	8.69E-307
ENSG00000260017	RP11-1035H13.2	antisense	707.9019761	1.66E-186
ENSG00000260023	RP11-49C24.1	lincRNA	8.259813264	5.69E-61
ENSG00000260032	LINC00657	lincRNA	19.93502169	5.95E-18
ENSG00000260279	AC137932.5	antisense	713.7931704	4.62E-189
ENSG00000260290	CTD-2033A16.2	pseudogene	714.166772	3.20E-189
ENSG00000260366	CTD-2639E6.4	sense_overlapping	711.3820103	2.90E-201
ENSG00000260465	RP11-63M22.2	antisense	709.1355541	4.25E-187
ENSG00000260539	RP11-252A24.7	lincRNA	710.7855975	7.12E-188
ENSG00000260552	RP11-49I11.1	antisense	63.40825471	7.95E-138
ENSG00000260558	RP11-63M22.1	lincRNA	711.9880852	2.07E-188
ENSG00000260635	RP11-21M24.3	antisense	715.3967902	1.31E-189
ENSG00000260637	RP11-46C24.5	lincRNA	712.3336077	1.66E-188
ENSG00000260751	CTD-2196E14.6	sense_intronic	4.382024078	1.10E-59
ENSG00000260772	RP11-311C24.1	3prime_overlapping_ncrna	40.35276892	2.15E-72
ENSG00000260823	RP11-249C24.10	lincRNA	26.32736723	2.96E-67
ENSG00000260865	CTA-331F8.1	pseudogene	714.8974703	1.81E-189
ENSG00000260872	RP11-680G24.5	antisense	20.35152064	3.97E-65
ENSG00000260884	AC009120.5	lincRNA	12.79244508	1.69E-62
ENSG00000260914	RP11-343C2.11	protein_coding	56.50325821	1.72E-78
ENSG00000261419	RP11-57A19.4	pseudogene	53.92012216	1.59E-77
ENSG00000261468	RP11-1024P17.1	sense_overlapping	11.78650176	1.35E-53
ENSG00000261481	RP11-77H9.6	antisense	709.7894636	2.10E-187
ENSG00000261490	RP11-448G15.3	sense_overlapping	78.61522966	3.94E-157
ENSG00000261553	RP11-29G8.3	processed_transcript	7.072593424	4.10E-95
ENSG00000261560	RP11-166B2.3	sense_intronic	702.8726544	5.25E-184
ENSG00000261662	RP5-1042I8.7	sense_overlapping	713.2365731	4.45E-279
ENSG00000261690	AC009133.12	antisense	71.27752128	3.45E-84
ENSG00000262560	RP11-296A16.1	protein_coding	181.2106912	4.37E-30
ENSG00000262979	CTD-2047H16.2	sense_intronic	2.428462971	6.34E-245
ENSG00000263069	CTD-2047H16.4	antisense	6.489360203	1.71E-247
ENSG00000263307	RP11-166B2.8	antisense	713.2763752	6.93E-189
ENSG00000263361	MIR378H	miRNA	181.9164638	1.19E-52
ENSG00000263414	MIR3187	miRNA	703.6552233	2.12E-197
ENSG00000263424	CTD-2541J13.2	antisense	56.46413554	5.94E-115
ENSG00000263593	MIR4804	miRNA	89.52416734	3.70E-14
ENSG00000263606	RP11-737O24.3	pseudogene	8.810089019	1.04E-96
ENSG00000263607	RN7SL80P	misc_RNA	13.01875902	1.23E-97
ENSG00000263621	RN7SL650P	misc_RNA	712.4670267	6.17E-259
ENSG00000263726	CTB-187M2.3	lincRNA	6.608269527	1.61E-247
ENSG00000263770	AL031666.1	miRNA	117.480067	1.26E-38
ENSG00000263776	SNORA4	snoRNA	39.17398458	1.54E-62
ENSG00000263800	MIR5684	miRNA	706.891541	4.11E-199
ENSG00000263826	RP11-573D15.9	antisense	39.17398458	1.54E-62
ENSG00000264060	MIR4316	miRNA	7.84077732	4.72E-248
ENSG00000264063	MIR3687	miRNA	538.1202985	8.69E-307
ENSG00000264099	MIR4803	miRNA	141.6094857	1.11E-32
ENSG00000264149	RP11-268I9.3	lincRNA	3.241957864	3.41E-109
ENSG00000264171	MIR4305	miRNA	5.458988361	1.97E-94
ENSG00000264183	AC091038.1	miRNA	14.11318817	3.67E-114
ENSG00000264249	MIR3912	miRNA	295.2184019	7.14E-135
ENSG00000264296	RP11-116K4.1	pseudogene	18.40536052	4.47E-100
ENSG00000264462	MIR3648	miRNA	538.1202985	8.69E-307
ENSG00000264464	RP11-110H1.8	lincRNA	47.52795165	2.18E-111
ENSG00000264539	MIR548AR	miRNA	39.76544437	1.10E-109
ENSG00000264558	RP11-138C9.1	antisense	6.668005961	1.54E-247
ENSG00000264578	RP11-360L9.8	antisense	235.8510818	3.26E-31
ENSG00000264625	RN7SL859P	misc_RNA	11.31135824	6.36E-27
ENSG00000264652	MIR4649	miRNA	268.1058767	4.56E-195
ENSG00000264749	AC011313.1	miRNA	27.19940662	8.69E-307
ENSG00000264771	AC022819.1	miRNA	112.6038643	1.15E-12
ENSG00000264772	SNORA67	processed_transcript	14.34765593	1.82E-251
ENSG00000264901	MIR3616	miRNA	103.0879449	4.97E-35
ENSG00000264931	MIR3138	miRNA	78.61522966	3.94E-157
ENSG00000265072	MIR3652	miRNA	17.62880777	8.69E-307
ENSG00000265182	SRP72P1	pseudogene	47.52795165	2.18E-111
ENSG00000265192	RN7SL85P	misc_RNA	652.8583056	1.34E-234
ENSG00000265230	RN7SL407P	misc_RNA	706.0219187	1.37E-185
ENSG00000265257	RP11-21J18.1	processed_transcript	54.38872068	1.78E-133
ENSG00000265496	MIR1539	antisense	47.52795165	2.18E-111
ENSG00000265500	SENP3-EIF4A1	processed_transcript	14.34765593	1.82E-251
ENSG00000265532	RN7SL243P	misc_RNA	66.00122745	1.02E-26
ENSG00000265533	RP11-638L3.1	lincRNA	56.46413554	5.94E-115
ENSG00000265565	MIR3143	miRNA	91.09096155	1.08E-16
ENSG00000265589	AL359753.1	miRNA	286.8328031	7.98E-111
ENSG00000265681	RPL17	protein_coding	47.52795165	2.18E-111
ENSG00000265702	RP11-156L14.1	antisense	7.879634461	4.72E-248
ENSG00000265767	MIR4745	miRNA	711.0260908	3.76E-201
ENSG00000265769	AL589663.1	miRNA	709.1913906	2.20E-276
ENSG00000265778	RP11-17M16.2	antisense	1.987490596	2.54E-94
ENSG00000265794	RP11-227G15.3	processed_transcript	4.09644171	5.12E-246
ENSG00000265802	RN7SL49P	misc_RNA	26.33808771	1.95E-103
ENSG00000265864	AC092117.2	miRNA	64.3793354	1.67E-81
ENSG00000265870	AC026166.1	miRNA	1.864130975	1.49E-50
ENSG00000266001	AC018506.1	miRNA	64.39129966	2.85E-71
ENSG00000266098	AL137127.1	miRNA	713.5707372	2.64E-279
ENSG00000266104	MIR4326	miRNA	27.43484494	6.17E-108
ENSG00000266163	AC007216.1	miRNA	704.3307132	9.48E-185
ENSG00000266171	RP11-769O8.1	antisense	13.87641499	1.94E-98
ENSG00000266269	AC002395.1	miRNA	20.66685408	8.69E-307
ENSG00000266341	RP5-890E16.4	antisense	10.54051005	2.47E-249
ENSG00000266345	RN7SL349P	misc_RNA	715.6606198	8.69E-307
ENSG00000266589	MIR4512	miRNA	265.5588824	3.00E-221
ENSG00000266708	RP11-661O13.1	antisense	2.594822595	6.56E-109
ENSG00000266739	AL138796.1	miRNA	713.1371424	4.99E-279
ENSG00000266805	RP11-61L19.1	sense_intronic	41.47063078	3.67E-127
ENSG00000266835	RP11-838N2.4	lincRNA	9.151361621	7.14E-112
ENSG00000266920	ACTBP9	pseudogene	13.2653231	8.90E-114
ENSG00000267033	CTD-2562J15.4	antisense	716.7178083	1.26E-203
ENSG00000267040	RP11-35G9.3	antisense	48.23805649	1.24E-111
ENSG00000267122	AC004490.1	antisense	712.1459283	1.61E-201
ENSG00000267131	RP11-332H18.5	antisense	3.915027927	6.61E-246
ENSG00000267207	RP11-264B14.1	antisense	6.15127042	2.68E-247
ENSG00000267280	RP11-332H18.4	antisense	3.915027927	6.61E-246
ENSG00000267373	CTD-2231E14.5	lincRNA	703.5550551	2.32E-197
ENSG00000267375	CTB-186G2.4	antisense	708.9476853	3.58E-200
ENSG00000267449	RP11-264B14.2	antisense	6.15127042	2.68E-247
ENSG00000267592	CTC-507E2.2	pseudogene	4.961529582	1.45E-246
ENSG00000267677	RP11-27G24.1	lincRNA	65.49739809	2.06E-118
ENSG00000267717	SRSF10P1	pseudogene	4.801275865	2.61E-95
ENSG00000267751	AC009005.2	antisense	694.5547306	1.61E-192
ENSG00000267762	RP11-426J5.2	antisense	39.55138945	2.88E-126
ENSG00000267787	RP11-35G9.5	antisense	48.23805649	1.24E-111
ENSG00000267849	AL133262.1	protein_coding	135.0449535	2.37E-11
ENSG00000267892	CTD-2540F13.2	antisense	713.0074137	7.91E-202
ENSG00000267898	CTD-2639E6.9	lincRNA	700.4747026	9.77E-196
ENSG00000267918	AL117190.2	protein_coding	555.2720093	8.69E-307
ENSG00000267957	RP11-178G16.4	lincRNA	94.54486531	4.80E-44
ENSG00000267987	AL161784.1	protein_coding	687.9274365	8.69E-307
ENSG00000268000	hsa-mir-150	protein_coding	707.1845998	3.11E-199
ENSG00000268056	CTD-3032J10.2	antisense	706.3784555	7.26E-199
ENSG00000268083	AC104534.3	protein_coding	677.2769347	8.69E-307
ENSG00000268085	AC051642.1	protein_coding	145.5496439	1.88E-12
ENSG00000268129	RP11-91G21.1	lincRNA	67.60298512	2.13E-72
ENSG00000268141	AL606500.1	protein_coding	712.827095	7.69E-279
ENSG00000268218	AC137932.1	protein_coding	712.3336077	1.66E-188
ENSG00000268265	AP000304.1	protein_coding	110.7819043	8.46E-13
ENSG00000268279	RP11-434D12.1	protein_coding	7.147742933	3.65E-52
ENSG00000268313	AC119673.1	protein_coding	708.5490455	6.53E-276
ENSG00000268485	AC104841.2	protein_coding	697.3593261	8.69E-307
ENSG00000268677	CTB-33G10.6	antisense	710.813933	4.53E-201
ENSG00000268681	COX6CP7	pseudogene	707.1845998	3.11E-199
ENSG00000268735	AL139080.1	protein_coding	105.2452206	1.43E-143
ENSG00000268781	AL590235.1	protein_coding	5.36113497	1.78E-117
ENSG00000268821	AC068039.1	protein_coding	720.3319058	8.69E-307
ENSG00000269363	MGC4771	protein_coding	700.6157213	8.69E-307
ENSG00000269480	CTD-3032J10.3	antisense	712.6461281	1.01E-201
ENSG00000269772	RP11-178G16.5	lincRNA	267.3982154	8.69E-307
ENSG00000269832	AL627171.2	protein_coding	715.9203946	6.15E-261
ENSG00000269899	RP11-589N15.2	sense_intronic	253.5807509	5.28E-36
ENSG00000269906	RP11-248J18.2	sense_intronic	705.7037036	2.66E-254
ENSG00000269942	RP11-29B2.5	lincRNA	8.61790047	8.78E-96
ENSG00000269968	RP5-940J5.9	antisense	16.04605848	8.69E-307
ENSG00000269975	RP11-58B17.2	lincRNA	84.53602313	1.21E-78
ENSG00000270009	RP1-127C7.6	lincRNA	709.6726305	9.94E-277
ENSG00000270062	RP11-248J18.3	sense_intronic	713.6230678	1.24E-259
ENSG00000270117	AP000769.7	lincRNA	24.90135827	8.69E-307
ENSG00000270181	BIVM-ERCC5	protein_coding	30.48339422	2.45E-105
ENSG00000270427	NRBF2P5	pseudogene	658.07687	8.69E-307
ENSG00000270431	RP1-241P17.7	pseudogene	143.4925799	9.72E-108
ENSG00000271264	RP11-558F24.6	pseudogene	704.224973	1.15E-272
ENSG00000271380	RP11-307C12.12	antisense	495.5464403	8.13E-136
ENSG00000271483	RP11-384A12.1	pseudogene	80.94478078	7.31E-42
ENSG00000271623	RP11-435I10.5	pseudogene	715.9625348	1.31E-189
ENSG00000271798	SNORA51	snoRNA	8.594588361	2.48E-100
ENSG00000271810	RP11-426L16.10	protein_coding	471.7413318	3.10E-123
ENSG00000271853	RP1-178F15.5	processed_transcript	716.554245	3.98E-281
ENSG00000271886	MIR98	miRNA	711.6966549	8.69E-307
ENSG00000271943	RP11-222K16.1	lincRNA	32.34467572	3.04E-60
ENSG00000271980	CTD-2256P15.4	antisense	109.8114572	2.16E-20
ENSG00000271982	SNORD58B	snoRNA	47.52795165	2.18E-111
ENSG00000272030	RP1-178F15.4	antisense	716.554245	3.98E-281
ENSG00000272084	RP5-1126H10.2	3prime_overlapping_ncrna	708.0702573	1.52E-275
ENSG00000272123	CTD-2366F13.2	antisense	516.9029129	8.69E-307
ENSG00000272149	RP11-627J17.1	antisense	2.633899481	8.75E-51
ENSG00000272166	SNORD5	snoRNA	91.57844388	1.80E-44
ENSG00000272263	RP11-767C1.2	antisense	5.737338022	6.90E-26
ENSG00000272269	RP11-500C11.3	antisense	112.4965994	2.83E-20
ENSG00000272275	RP11-791G15.2	lincRNA	677.7312734	8.69E-307
ENSG00000272327	RP11-1002K11.1	lincRNA	155.0676529	5.38E-14
ENSG00000272432	RP3-465N24.6	lincRNA	711.4288875	6.30E-278
ENSG00000272625	RP11-737O24.5	antisense	5.484981759	1.52E-95
ENSG00000272657	AP000320.7	processed_transcript	143.9003982	2.03E-20
ENSG00000272761	RP11-572C15.6	lincRNA	43.34719031	2.26E-33
ENSG00000272788	RP11-674N23.4	sense_intronic	47.44307183	4.27E-130
ENSG00000272962	SLC5A3	protein_coding	143.9003982	2.03E-20
ENSG00000273038	RP11-479G22.8	lincRNA	436.1041797	7.22E-235
ENSG00000273108	RP11-416N2.4	antisense	705.7094175	8.69E-307
ENSG00000273123	RP11-9N20.3	antisense	67.87839257	7.74E-39
ENSG00000273149	RP11-290D2.6	antisense	476.0221068	8.69E-307
ENSG00000273167	RP11-307N16.6	protein_coding	2.819944284	2.64E-93
ENSG00000273226	RP11-513M16.8	antisense	719.9322682	8.69E-307
ENSG00000273284	RP11-888D10.4	sense_intronic	54.38872068	1.78E-133
ENSG00000273352	RP11-61L19.3	sense_intronic	33.13384004	3.48E-123
ENSG00000273387	RP3-412A9.16	antisense	88.60725818	2.26E-24
ENSG00000273389	RP13-514E23.2	antisense	246.5928722	3.44E-85
ENSG00000273474	RP11-295P9.12	antisense	716.3802278	8.69E-307
