# Supplementary material for: A lncRNA-SWI/SNF complex crosstalk controls transcriptional activation at specific promoter regions
Source: Nat Commun. 2020 Feb 18;11:936. doi: 10.1038/s41467-020-14623-3 (PMC7028943; doi:10.1038/s41467-020-14623-3)
Supplement: Supplementary file 7 — Supplementary Data 3 [file 41467_2020_14623_MOESM7_ESM.txt]

gene_id	seqnames	start	end	width	strand	score	peak	gene_name	gene_biotype
ENSG00000135253	chr7	128502263	128502472	210	*	28	IP1nIP3__.sorted._peak_42633	KCP	processed_transcript
ENSG00000170919	chr13	45914882	45915288	407	*	130	IP1nIP3__.sorted._peak_12411	TPT1-AS1	antisense
ENSG00000177410	chr20	47892518	47892666	149	*	58	IP1nIP3__.sorted._peak_27478	ZFAS1	antisense
ENSG00000179141	chr13	30009197	30009753	557	*	84	IP1nIP3__.sorted._peak_12073	MTUS2-AS1	antisense
ENSG00000179428	chr7	22766336	22766653	318	*	28	IP1nIP3__.sorted._peak_41053	AC073072.5	antisense
ENSG00000182057	chr22	42665844	42666310	467	*	79	IP1nIP3__.sorted._peak_29096	Z83851.3	lincRNA
ENSG00000199535	chr10	24905459	24905610	152	*	44	IP1nIP3__.sorted._peak_5214	RNA5SP305	rRNA
ENSG00000199788	chr13	49671723	49671878	156	*	29	IP1nIP3__.sorted._peak_12497	RNY3P2	misc_RNA
ENSG00000200295	chr6	107016520	107016610	91	*	23	IP1nIP3__.sorted._peak_39540	RNU6-527P	snRNA
ENSG00000200779	chr2	71559208	71559471	264	*	64	IP1nIP3__.sorted._peak_23848	RNU6-105P	snRNA
ENSG00000201098	chr7	148684145	148684644	500	*	617	IP1nIP3__.sorted._peak_42944	RNY1	misc_RNA
ENSG00000201574	chr2	232026351	232026905	555	*	57	IP1nIP3__.sorted._peak_26333	RNU1-93P	snRNA
ENSG00000202400	chr2	232328490	232329146	657	*	112	IP1nIP3__.sorted._peak_26342	SNORD82	snoRNA
ENSG00000202441	chr6	33167937	33168188	252	*	52	IP1nIP3__.sorted._peak_38520	RNY4P10	misc_RNA
ENSG00000203635	chr2	1657166	1657312	147	*	37	IP1nIP3__.sorted._peak_22578	AC144450.2	lincRNA
ENSG00000204011	chr9	137553816	137554662	847	*	105	IP1nIP3__.sorted._peak_47347	COL5A1-AS1	antisense
ENSG00000205913	chr16	2801933	2802033	101	*	32	IP1nIP3__.sorted._peak_16110	SRRM2-AS1	antisense
ENSG00000206611	chr9	136215127	136215472	346	*	31	IP1nIP3__.sorted._peak_47305	SNORD24	snoRNA
ENSG00000206952	chr16	58597680	58597787	108	*	29	IP1nIP3__.sorted._peak_16989	SNORA50	snoRNA
ENSG00000207008	chr11	2972683	2973018	336	*	84	IP1nIP3__.sorted._peak_7199	SNORA54	snoRNA
ENSG00000207325	chr13	33252486	33252669	184	*	34	IP1nIP3__.sorted._peak_12172	RNY1P4	misc_RNA
ENSG00000207440	chr14	31629166	31629688	523	*	37	IP1nIP3__.sorted._peak_13230	RNU6-541P	snRNA
ENSG00000207574	chr8	145010445	145010739	295	*	41	IP1nIP3__.sorted._peak_45286	MIR661	miRNA
ENSG00000207653	chr2	32710000	32710674	675	*	105	IP1nIP3__.sorted._peak_23116	MIR558	miRNA
ENSG00000207732	chr4	20508441	20508861	421	*	214	IP1nIP3__.sorted._peak_32875	MIR218-1	miRNA
ENSG00000207944	chr4	38869474	38869895	422	*	93	IP1nIP3__.sorted._peak_33033	MIR574	miRNA
ENSG00000207956	chr5	32391027	32391582	556	*	137	IP1nIP3__.sorted._peak_35333	MIR579	miRNA
ENSG00000209480	chr22	39704499	39705393	895	*	60	IP1nIP3__.sorted._peak_28985	SNORD83B	snoRNA
ENSG00000209482	chr22	39712708	39712978	271	*	58	IP1nIP3__.sorted._peak_28986	SNORD83A	snoRNA
ENSG00000212067	chr18	8219494	8219924	431	*	65	IP1nIP3__.sorted._peak_20004	AP005227.1	miRNA
ENSG00000212135	chr11	46804397	46804543	147	*	45	IP1nIP3__.sorted._peak_7911	SNORD67	snoRNA
ENSG00000212517	chr20	5100209	5100551	343	*	81	IP1nIP3__.sorted._peak_26755	SNORA26	snoRNA
ENSG00000214347	chr19	6392993	6393356	364	*	36	IP1nIP3__.sorted._peak_21166	CTB-180A7.8	lincRNA
ENSG00000214548	chr14	101227832	101228151	320	*	30	IP1nIP3__.sorted._peak_14337	MEG3	lincRNA
ENSG00000215938	chr1	154154476	154154721	246	*	25	IP1nIP3__.sorted._peak_2960	MIR190B	miRNA
ENSG00000216182	chr9	119139726	119139961	236	*	42	IP1nIP3__.sorted._peak_46844	AL137024.1	miRNA
ENSG00000221062	chr20	2632553	2632983	431	*	74	IP1nIP3__.sorted._peak_26668	MIR1292	miRNA
ENSG00000221066	chr16	70587330	70587577	248	*	37	IP1nIP3__.sorted._peak_17209	SNORD111	snoRNA
ENSG00000221094	chr10	63788160	63788343	184	*	40	IP1nIP3__.sorted._peak_5824	AL671972.1	miRNA
ENSG00000221218	chr15	56138700	56138793	94	*	39	IP1nIP3__.sorted._peak_15034	AC009997.1	miRNA
ENSG00000221439	chr12	880933	881043	111	*	25	IP1nIP3__.sorted._peak_9501	RNU4ATAC16P	snRNA
ENSG00000221502	chr2	189886717	189886822	106	*	26	IP1nIP3__.sorted._peak_25467	MIR1245A	miRNA
ENSG00000221566	chr19	10514449	10514629	181	*	43	IP1nIP3__.sorted._peak_21290	MIR1181	miRNA
ENSG00000221772	chr9	118953396	118953484	89	*	21	IP1nIP3__.sorted._peak_46839	AL353141.1	miRNA
ENSG00000221799	chr16	72961712	72961823	112	*	50	IP1nIP3__.sorted._peak_17272	AC132068.1	miRNA
ENSG00000222344	chr2	230680294	230680702	409	*	44	IP1nIP3__.sorted._peak_26295	RNU6-613P	snRNA
ENSG00000222445	chr6	126189063	126189205	143	*	45	IP1nIP3__.sorted._peak_39850	RN7SKP56	misc_RNA
ENSG00000222788	chr1	144931329	144932101	773	*	112	IP1nIP3__.sorted._peak_2686	RNU2-38P	snRNA
ENSG00000222889	chr8	70534154	70534242	89	*	33	IP1nIP3__.sorted._peak_44143	RN7SKP29	misc_RNA
ENSG00000222898	chr8	62526948	62527048	101	*	34	IP1nIP3__.sorted._peak_44040	RN7SKP97	misc_RNA
ENSG00000223322	chr6	148830120	148830222	103	*	37	IP1nIP3__.sorted._peak_40333	AL033378.1	miRNA
ENSG00000223834	chr10	31892116	31892420	305	*	61	IP1nIP3__.sorted._peak_5356	RP11-472N13.2	lincRNA
ENSG00000223837	chr6	32937337	32937573	237	*	45	IP1nIP3__.sorted._peak_38518	BRD2-IT1	sense_intronic
ENSG00000224057	chr7	55200319	55201635	1317	*	185	IP1nIP3__.sorted._peak_41575	EGFR-AS1	antisense
ENSG00000224468	chr1	183063266	183063491	226	*	25	IP1nIP3__.sorted._peak_3547	RP11-181K3.4	antisense
ENSG00000225806	chr20	57465582	57465744	163	*	35	IP1nIP3__.sorted._peak_27676	RP1-309F20.3	processed_transcript
ENSG00000226648	chr20	39728493	39728624	132	*	32	IP1nIP3__.sorted._peak_27315	RP1-1J6.2	antisense
ENSG00000226913	chr3	49577312	49577773	462	*	43	IP1nIP3__.sorted._peak_30116	BSN-AS2	lincRNA
ENSG00000227195	chr20	26188717	26190478	1762	*	6665	IP1nIP3__.sorted._peak_27011	MIR663A	processed_transcript
ENSG00000227213	chr13	24794222	24794328	107	*	25	IP1nIP3__.sorted._peak_12008	SPATA13-AS1	antisense
ENSG00000227945	chr6	128379249	128379341	93	*	31	IP1nIP3__.sorted._peak_39891	RP11-103C16.2	antisense
ENSG00000228100	chr2	46592430	46592580	151	*	37	IP1nIP3__.sorted._peak_23414	AC016912.3	lincRNA
ENSG00000228172	chr1	26146378	26147065	688	*	127	IP1nIP3__.sorted._peak_730	RP1-317E23.3	antisense
ENSG00000228470	chr1	214567925	214568247	323	*	57	IP1nIP3__.sorted._peak_4146	RP11-176D17.3	sense_overlapping
ENSG00000228830	chr1	234744394	234744768	375	*	37	IP1nIP3__.sorted._peak_4580	RP4-781K5.2	antisense
ENSG00000229463	chr1	235985344	235985451	108	*	30	IP1nIP3__.sorted._peak_4632	LYST-AS1	antisense
ENSG00000229893	chr7	27779339	27779682	344	*	69	IP1nIP3__.sorted._peak_41158	AC004549.6	antisense
ENSG00000230046	chr2	32670425	32670513	89	*	24	IP1nIP3__.sorted._peak_23115	BIRC6-AS1	antisense
ENSG00000231363	chr1	94702746	94703066	321	*	81	IP1nIP3__.sorted._peak_2142	RP11-148B18.1	lincRNA
ENSG00000231441	chr6	56507942	56508085	144	*	33	IP1nIP3__.sorted._peak_39017	RP11-472M19.2	antisense
ENSG00000231789	chr1	9749166	9749419	254	*	59	IP1nIP3__.sorted._peak_271	RP11-558F24.4	antisense
ENSG00000231871	chr1	201665467	201666069	603	*	120	IP1nIP3__.sorted._peak_3838	IPO9-AS1	antisense
ENSG00000231993	chr22	41577617	41577757	141	*	37	IP1nIP3__.sorted._peak_29047	RP1-85F18.5	antisense
ENSG00000232490	chr3	31676034	31676229	196	*	31	IP1nIP3__.sorted._peak_29739	OSBPL10-AS1	antisense
ENSG00000232754	chr22	41577617	41577757	141	*	37	IP1nIP3__.sorted._peak_29047	RP1-85F18.6	antisense
ENSG00000232814	chr13	111152069	111152670	602	*	120	IP1nIP3__.sorted._peak_12978	COL4A2-AS1	antisense
ENSG00000232907	chr20	35137355	35137500	146	*	30	IP1nIP3__.sorted._peak_27223	RP5-977B1.7	antisense
ENSG00000233044	chr6	157428975	157429896	922	*	106	IP1nIP3__.sorted._peak_40505	RP1-137K2.2	antisense
ENSG00000233138	chr6	143014332	143014772	441	*	86	IP1nIP3__.sorted._peak_40219	RP1-67K17.3	antisense
ENSG00000233396	chr1	145381340	145381493	154	*	20	IP1nIP3__.sorted._peak_2733	RP11-458D21.1	lincRNA
ENSG00000233496	chr6	158424355	158424529	175	*	33	IP1nIP3__.sorted._peak_40537	SYNJ2-IT1	sense_intronic
ENSG00000234350	chr2	171595542	171595819	278	*	80	IP1nIP3__.sorted._peak_25142	AC007405.4	lincRNA
ENSG00000234478	chr1	226343853	226343978	126	*	31	IP1nIP3__.sorted._peak_4423	RP11-275I14.4	antisense
ENSG00000234577	chr6	152467638	152467733	96	*	34	IP1nIP3__.sorted._peak_40431	SYNE1-AS1	antisense
ENSG00000234807	chr1	59250211	59250309	99	*	30	IP1nIP3__.sorted._peak_1504	LINC01135	lincRNA
ENSG00000234961	chr10	17280654	17280880	227	*	47	IP1nIP3__.sorted._peak_5141	RP11-124N14.3	antisense
ENSG00000235091	chr22	46260061	46260160	100	*	33	IP1nIP3__.sorted._peak_29197	WI2-85898F10.1	lincRNA
ENSG00000235121	chr1	201691371	201691631	261	*	41	IP1nIP3__.sorted._peak_3843	RP11-90L20.2	antisense
ENSG00000235419	chr2	231385469	231385791	323	*	53	IP1nIP3__.sorted._peak_26313	AC010149.4	antisense
ENSG00000235908	chr3	49425208	49425308	101	*	26	IP1nIP3__.sorted._peak_30105	RHOA-IT1	sense_intronic
ENSG00000236115	chr9	95004530	95004924	395	*	47	IP1nIP3__.sorted._peak_46309	RP11-62C3.6	antisense
ENSG00000236671	chr10	53819098	53819210	113	*	24	IP1nIP3__.sorted._peak_5730	PRKG1-AS1	antisense
ENSG00000236772	chr20	31044769	31045237	469	*	46	IP1nIP3__.sorted._peak_27093	RP5-1184F4.5	antisense
ENSG00000236936	chr1	21556170	21556549	380	*	47	IP1nIP3__.sorted._peak_575	RP3-329E20.2	antisense
ENSG00000237338	chr21	47553324	47553526	203	*	31	IP1nIP3__.sorted._peak_28384	FTCD-AS1	antisense
ENSG00000237851	chr6	143105139	143105243	105	*	28	IP1nIP3__.sorted._peak_40220	RP1-67K17.4	lincRNA
ENSG00000238018	chr2	54880025	54880282	258	*	33	IP1nIP3__.sorted._peak_23518	AC093110.3	antisense
ENSG00000238129	chr20	26144672	26144930	259	*	34	IP1nIP3__.sorted._peak_27009	RP3-410C9.2	lincRNA
ENSG00000238365	chr1	154307451	154307658	208	*	27	IP1nIP3__.sorted._peak_2966	RNU7-57P	snRNA
ENSG00000239523	chr3	123303232	123303913	682	*	76	IP1nIP3__.sorted._peak_31084	MYLK-AS1	antisense
ENSG00000240553	chr1	23427014	23427232	219	*	46	IP1nIP3__.sorted._peak_622	RP1-184J9.2	antisense
ENSG00000241469	chr3	107564501	107564670	170	*	30	IP1nIP3__.sorted._peak_30836	LINC00635	lincRNA
ENSG00000242590	chr1	975751	976140	390	*	46	IP1nIP3__.sorted._peak_25	RP11-54O7.14	sense_intronic
ENSG00000242902	chr7	128502263	128502472	210	*	28	IP1nIP3__.sorted._peak_42633	RP11-309L24.2	antisense
ENSG00000243871	chr15	43733257	43733562	306	*	31	IP1nIP3__.sorted._peak_14813	RN7SL487P	misc_RNA
ENSG00000244586	chr3	55521138	55521592	455	*	52	IP1nIP3__.sorted._peak_30270	WNT5A-AS1	antisense
ENSG00000245067	chr4	57975918	57976598	681	*	67	IP1nIP3__.sorted._peak_33319	IGFBP7-AS1	antisense
ENSG00000245112	chr4	144434371	144434508	138	*	29	IP1nIP3__.sorted._peak_34433	SMARCA5-AS1	antisense
ENSG00000246334	chr5	176873459	176874333	875	*	133	IP1nIP3__.sorted._peak_37552	PRR7-AS1	antisense
ENSG00000246451	chr14	104123801	104124013	213	*	26	IP1nIP3__.sorted._peak_14407	RP11-894P9.1	antisense
ENSG00000246889	chr11	70217436	70217659	224	*	159	IP1nIP3__.sorted._peak_8495	AP000487.5	antisense
ENSG00000247317	chr8	144097419	144097726	308	*	43	IP1nIP3__.sorted._peak_45245	RP11-273G15.2	lincRNA
ENSG00000248184	chr4	55147734	55148029	296	*	32	IP1nIP3__.sorted._peak_33260	RP11-231C18.1	lincRNA
ENSG00000248508	chr15	40331507	40331677	171	*	27	IP1nIP3__.sorted._peak_14694	SRP14-AS1	lincRNA
ENSG00000248734	chr5	96116606	96116877	272	*	38	IP1nIP3__.sorted._peak_36292	CTD-2260A17.1	antisense
ENSG00000249180	chr5	96064659	96064853	195	*	30	IP1nIP3__.sorted._peak_36291	CTC-506B8.1	antisense
ENSG00000249304	chr4	114880310	114880685	376	*	83	IP1nIP3__.sorted._peak_34012	RP11-26P13.2	antisense
ENSG00000250135	chr1	32616474	32616628	155	*	34	IP1nIP3__.sorted._peak_934	RP4-622L5.2	sense_intronic
ENSG00000250619	chr5	9013930	9014324	395	*	76	IP1nIP3__.sorted._peak_35153	CTD-2215L10.1	antisense
ENSG00000250659	chr11	62275846	62275985	140	*	22	IP1nIP3__.sorted._peak_8145	RP11-864I4.3	antisense
ENSG00000250697	chr5	32928963	32929078	116	*	25	IP1nIP3__.sorted._peak_35344	CTD-2066L21.3	lincRNA
ENSG00000251562	chr11	65244749	65244972	224	*	36	IP1nIP3__.sorted._peak_8299	MALAT1	lincRNA
ENSG00000251703	chr4	57886738	57887098	361	*	26	IP1nIP3__.sorted._peak_33310	RNU6-998P	snRNA
ENSG00000251705	chrY	10037746	10037920	175	*	165	IP1nIP3__.sorted._peak_47720	RNA5-8SP6	rRNA
ENSG00000251994	chr18	9514145	9514250	106	*	37	IP1nIP3__.sorted._peak_20038	RNU2-27P	snRNA
ENSG00000252128	chr13	21714007	21714278	272	*	36	IP1nIP3__.sorted._peak_11955	SNORD27	snoRNA
ENSG00000252130	chr2	192176252	192176542	291	*	53	IP1nIP3__.sorted._peak_25538	RNU6-1045P	snRNA
ENSG00000252222	chr1	184761080	184761247	168	*	28	IP1nIP3__.sorted._peak_3590	RNU7-13P	snRNA
ENSG00000252437	chr18	52820409	52820731	323	*	37	IP1nIP3__.sorted._peak_20522	RNA5SP459	rRNA
ENSG00000252841	chr1	9327406	9327574	169	*	22	IP1nIP3__.sorted._peak_256	Z98044.1	miRNA
ENSG00000253093	chr5	16753204	16753300	97	*	24	IP1nIP3__.sorted._peak_35283	RNA5SP179	rRNA
ENSG00000253327	chr8	117886504	117886782	279	*	53	IP1nIP3__.sorted._peak_44747	RAD21-AS1	antisense
ENSG00000253661	chr8	77528835	77529094	260	*	35	IP1nIP3__.sorted._peak_44213	ZFHX4-AS1	antisense
ENSG00000253829	chr8	38696931	38697519	589	*	43	IP1nIP3__.sorted._peak_43707	RP11-723D22.3	antisense
ENSG00000253837	chr8	23161403	23162381	979	*	59	IP1nIP3__.sorted._peak_43411	RP11-177H13.2	processed_transcript
ENSG00000254254	chr8	57423596	57423923	328	*	43	IP1nIP3__.sorted._peak_43974	RP11-17A4.2	antisense
ENSG00000254422	chr11	102041952	102042064	113	*	35	IP1nIP3__.sorted._peak_8916	RP11-864G5.3	antisense
ENSG00000254453	chr11	20063613	20063738	126	*	27	IP1nIP3__.sorted._peak_7581	NAV2-AS2	antisense
ENSG00000254542	chr11	19911483	19911589	107	*	46	IP1nIP3__.sorted._peak_7573	NAV2-AS3	antisense
ENSG00000254662	chr11	57092461	57092621	161	*	29	IP1nIP3__.sorted._peak_8038	RP11-872D17.4	antisense
ENSG00000254898	chr8	38205589	38205716	128	*	24	IP1nIP3__.sorted._peak_43692	RP11-513D5.2	antisense
ENSG00000255252	chr11	32140247	32140472	226	*	55	IP1nIP3__.sorted._peak_7692	RP1-65P5.3	antisense
ENSG00000255857	chr12	120638587	120639015	429	*	49	IP1nIP3__.sorted._peak_11631	PXN-AS1	antisense
ENSG00000255929	chr11	94290912	94291056	145	*	26	IP1nIP3__.sorted._peak_8830	RP11-867G2.8	antisense
ENSG00000255966	chr12	6641615	6641790	176	*	66	IP1nIP3__.sorted._peak_9625	RP5-940J5.3	antisense
ENSG00000256469	chr11	94609728	94609923	196	*	39	IP1nIP3__.sorted._peak_8841	RP11-856F16.2	antisense
ENSG00000257181	chr12	69260818	69260931	114	*	30	IP1nIP3__.sorted._peak_10799	RP11-611O2.5	antisense
ENSG00000257298	chr12	50581138	50581467	330	*	38	IP1nIP3__.sorted._peak_10330	RP3-405J10.3	sense_intronic
ENSG00000257452	chr12	113376208	113376550	343	*	79	IP1nIP3__.sorted._peak_11498	RP1-71H24.1	antisense
ENSG00000257913	chr12	49393419	49393537	119	*	33	IP1nIP3__.sorted._peak_10268	RP11-386G11.5	antisense
ENSG00000258017	chr12	49524272	49524566	295	*	69	IP1nIP3__.sorted._peak_10280	RP11-386G11.10	antisense
ENSG00000258034	chr12	116400531	116400989	459	*	71	IP1nIP3__.sorted._peak_11567	RP11-493P1.2	antisense
ENSG00000258048	chr12	80079003	80079109	107	*	34	IP1nIP3__.sorted._peak_10960	RP11-530C5.1	lincRNA
ENSG00000258086	chr12	54746782	54746970	189	*	41	IP1nIP3__.sorted._peak_10483	RP11-753H16.5	antisense
ENSG00000258096	chr12	46766007	46766202	196	*	31	IP1nIP3__.sorted._peak_10173	RP11-474P2.2	antisense
ENSG00000258137	chr12	54746782	54746970	189	*	41	IP1nIP3__.sorted._peak_10483	RP11-753H16.3	antisense
ENSG00000258355	chr12	106639573	106640244	672	*	52	IP1nIP3__.sorted._peak_11366	RP11-651L5.2	sense_intronic
ENSG00000258424	chr14	90875523	90875903	381	*	35	IP1nIP3__.sorted._peak_14184	RP11-471B22.2	antisense
ENSG00000258959	chr14	102486906	102487239	334	*	38	IP1nIP3__.sorted._peak_14352	RP11-1017G21.4	antisense
ENSG00000258964	chr14	62229292	62229470	179	*	43	IP1nIP3__.sorted._peak_13689	RP11-618G20.1	processed_transcript
ENSG00000259125	chr12	57546217	57546448	232	*	51	IP1nIP3__.sorted._peak_10566	RP11-545N8.3	antisense
ENSG00000259488	chr15	48623588	48623963	376	*	83	IP1nIP3__.sorted._peak_14882	RP11-154J22.1	antisense
ENSG00000259498	chr15	63340582	63341075	494	*	42	IP1nIP3__.sorted._peak_15192	RP11-244F12.3	antisense
ENSG00000259716	chr20	35201990	35202181	192	*	61	IP1nIP3__.sorted._peak_27225	RP5-977B1.11	antisense
ENSG00000259954	chr16	27486871	27487046	176	*	37	IP1nIP3__.sorted._peak_16553	IL21R-AS1	antisense
ENSG00000259964	chr15	71529936	71530218	283	*	60	IP1nIP3__.sorted._peak_15431	RP11-673C5.2	antisense
ENSG00000260017	chr16	18813111	18813440	330	*	36	IP1nIP3__.sorted._peak_16405	RP11-1035H13.2	antisense
ENSG00000260032	chr20	34638399	34638897	499	*	95	IP1nIP3__.sorted._peak_27214	LINC00657	lincRNA
ENSG00000260552	chr18	33767149	33767782	634	*	47	IP1nIP3__.sorted._peak_20335	RP11-49I11.1	antisense
ENSG00000260830	chr14	21851548	21851694	147	*	27	IP1nIP3__.sorted._peak_13101	RP11-524O1.4	antisense
ENSG00000260833	chr17	36607817	36608012	196	*	44	IP1nIP3__.sorted._peak_18536	AC124789.1	processed_transcript
ENSG00000260910	chr13	114616204	114616419	216	*	29	IP1nIP3__.sorted._peak_13030	LINC00565	lincRNA
ENSG00000261468	chr3	30762555	30762867	313	*	67	IP1nIP3__.sorted._peak_29721	RP11-1024P17.1	sense_overlapping
ENSG00000261553	chr13	76123671	76123841	171	*	40	IP1nIP3__.sorted._peak_12651	RP11-29G8.3	processed_transcript
ENSG00000261662	chr1	120489784	120490558	775	*	110	IP1nIP3__.sorted._peak_2597	RP5-1042I8.7	sense_overlapping
ENSG00000261759	chr16	19130125	19130607	483	*	60	IP1nIP3__.sorted._peak_16419	RP11-626G11.3	antisense
ENSG00000262117	chr16	11930028	11930582	555	*	101	IP1nIP3__.sorted._peak_16309	BCAR4	lincRNA
ENSG00000263069	chr17	78388576	78389660	1085	*	92	IP1nIP3__.sorted._peak_19742	CTD-2047H16.4	antisense
ENSG00000263361	chr5	154173995	154174336	342	*	67	IP1nIP3__.sorted._peak_37307	MIR378H	miRNA
ENSG00000263764	chr22	39716056	39716173	118	*	27	IP1nIP3__.sorted._peak_28987	SNORD43	snoRNA
ENSG00000264031	chr17	27893706	27893984	279	*	50	IP1nIP3__.sorted._peak_18332	RP11-68I3.2	antisense
ENSG00000264099	chr5	71437302	71437587	286	*	35	IP1nIP3__.sorted._peak_35920	MIR4803	miRNA
ENSG00000264211	chr11	118781363	118781804	442	*	119	IP1nIP3__.sorted._peak_9177	MIR4492	miRNA
ENSG00000264235	chr18	3261760	3262072	313	*	73	IP1nIP3__.sorted._peak_19947	RP13-270P17.1	antisense
ENSG00000264237	chr9	127071812	127072477	666	*	146	IP1nIP3__.sorted._peak_46961	AL137846.1	miRNA
ENSG00000264749	chr12	105772076	105772207	132	*	30	IP1nIP3__.sorted._peak_11351	AC011313.1	miRNA
ENSG00000264798	chr2	201270363	201270976	614	*	123	IP1nIP3__.sorted._peak_25690	AC105381.1	miRNA
ENSG00000264802	chr1	201673053	201673270	218	*	65	IP1nIP3__.sorted._peak_3839	MIR5191	miRNA
ENSG00000264877	chr9	137667705	137668029	325	*	48	IP1nIP3__.sorted._peak_47348	AL603650.2	miRNA
ENSG00000265072	chr12	104323979	104324087	109	*	38	IP1nIP3__.sorted._peak_11299	MIR3652	miRNA
ENSG00000265257	chr18	9102150	9102269	120	*	26	IP1nIP3__.sorted._peak_20029	RP11-21J18.1	processed_transcript
ENSG00000265371	chr12	54616108	54616968	861	*	200	IP1nIP3__.sorted._peak_10478	MIR3198-2	miRNA
ENSG00000265532	chr20	45885836	45886413	578	*	203	IP1nIP3__.sorted._peak_27438	RN7SL243P	misc_RNA
ENSG00000265533	chr18	65183444	65183932	489	*	35	IP1nIP3__.sorted._peak_20723	RP11-638L3.1	lincRNA
ENSG00000265589	chr1	159009787	159010031	245	*	40	IP1nIP3__.sorted._peak_3103	AL359753.1	miRNA
ENSG00000265769	chr1	52363369	52364156	788	*	212	IP1nIP3__.sorted._peak_1361	AL589663.1	miRNA
ENSG00000265794	chr17	30638028	30638197	170	*	35	IP1nIP3__.sorted._peak_18431	RP11-227G15.3	processed_transcript
ENSG00000266001	chr3	9464587	9464833	247	*	39	IP1nIP3__.sorted._peak_29346	AC018506.1	miRNA
ENSG00000266049	chr18	2806157	2806326	170	*	33	IP1nIP3__.sorted._peak_19937	RP11-703M24.5	antisense
ENSG00000266098	chr1	19427676	19427786	111	*	31	IP1nIP3__.sorted._peak_508	AL137127.1	miRNA
ENSG00000266138	chr1	27070609	27071153	545	*	70	IP1nIP3__.sorted._peak_766	RN7SL501P	misc_RNA
ENSG00000266269	chr12	111905454	111906086	633	*	87	IP1nIP3__.sorted._peak_11473	AC002395.1	miRNA
ENSG00000266341	chr17	46145589	46146045	457	*	36	IP1nIP3__.sorted._peak_18986	RP5-890E16.4	antisense
ENSG00000266345	chr22	36697551	36698247	697	*	148	IP1nIP3__.sorted._peak_28843	RN7SL349P	misc_RNA
ENSG00000266347	chr12	90030403	90030732	330	*	52	IP1nIP3__.sorted._peak_11068	AC068641.1	miRNA
ENSG00000266415	chr5	9046897	9047454	558	*	153	IP1nIP3__.sorted._peak_35154	MIR4636	miRNA
ENSG00000266690	chr4	7559414	7559557	144	*	50	IP1nIP3__.sorted._peak_32716	MIR4274	miRNA
ENSG00000266993	chr1	52238862	52239184	323	*	129	IP1nIP3__.sorted._peak_1358	RP4-657D16.3	antisense
ENSG00000267016	chr17	75473511	75474095	585	*	74	IP1nIP3__.sorted._peak_19673	RP11-75C10.9	antisense
ENSG00000267040	chr18	55297178	55297313	136	*	28	IP1nIP3__.sorted._peak_20562	RP11-35G9.3	antisense
ENSG00000267062	chr19	12912299	12913074	776	*	86	IP1nIP3__.sorted._peak_21408	CTD-2659N19.10	antisense
ENSG00000267257	chr18	56208711	56209327	617	*	50	IP1nIP3__.sorted._peak_20599	RP11-1151B14.4	antisense
ENSG00000267374	chr18	37034697	37034817	121	*	26	IP1nIP3__.sorted._peak_20350	LINC00669	lincRNA
ENSG00000267375	chr19	39174254	39175228	975	*	228	IP1nIP3__.sorted._peak_21912	CTB-186G2.4	antisense
ENSG00000267504	chr18	55966070	55966193	124	*	33	IP1nIP3__.sorted._peak_20592	RP11-845C23.2	sense_intronic
ENSG00000267550	chr19	5166288	5166545	258	*	52	IP1nIP3__.sorted._peak_21128	CTC-482H14.5	antisense
ENSG00000267762	chr18	46254460	46254963	504	*	67	IP1nIP3__.sorted._peak_20446	RP11-426J5.2	antisense
ENSG00000267764	chr18	46303456	46303571	116	*	33	IP1nIP3__.sorted._peak_20448	RP11-484L8.1	antisense
ENSG00000267787	chr18	55317074	55317370	297	*	55	IP1nIP3__.sorted._peak_20564	RP11-35G9.5	antisense
ENSG00000267898	chr19	49466915	49467565	651	*	129	IP1nIP3__.sorted._peak_22339	CTD-2639E6.9	lincRNA
ENSG00000267957	chr10	75839295	75839920	626	*	160	IP1nIP3__.sorted._peak_6071	RP11-178G16.4	lincRNA
ENSG00000268129	chr3	142712752	142712873	122	*	26	IP1nIP3__.sorted._peak_31484	RP11-91G21.1	lincRNA
ENSG00000268257	chr6	160457998	160458285	288	*	86	IP1nIP3__.sorted._peak_40588	AIRN	antisense
ENSG00000268746	chr19	48102340	48102884	545	*	68	IP1nIP3__.sorted._peak_22270	CTD-2571L23.8	lincRNA
ENSG00000269652	chr19	41729257	41729492	236	*	40	IP1nIP3__.sorted._peak_21995	CTD-2195B23.3	antisense
ENSG00000269968	chr12	6649772	6650123	352	*	50	IP1nIP3__.sorted._peak_9630	RP5-940J5.9	antisense
ENSG00000270009	chr1	183577480	183577834	355	*	41	IP1nIP3__.sorted._peak_3561	RP1-127C7.6	lincRNA
ENSG00000270062	chr14	51193219	51193728	510	*	212	IP1nIP3__.sorted._peak_13409	RP11-248J18.3	sense_intronic
ENSG00000271380	chr1	154933718	154933819	102	*	26	IP1nIP3__.sorted._peak_2981	RP11-307C12.12	antisense
ENSG00000271811	chr1	170651005	170651258	254	*	33	IP1nIP3__.sorted._peak_3321	RP1-79C4.4	lincRNA
ENSG00000272159	chr8	38264984	38265082	99	*	22	IP1nIP3__.sorted._peak_43694	RP11-350N15.6	antisense
ENSG00000272161	chr1	2221799	2222114	316	*	44	IP1nIP3__.sorted._peak_97	RP4-713A8.1	sense_intronic
ENSG00000272620	chr4	7632372	7632825	454	*	82	IP1nIP3__.sorted._peak_32717	AFAP1-AS1	antisense
ENSG00000272679	chr9	139701876	139703033	1158	*	93	IP1nIP3__.sorted._peak_47392	RP11-216L13.18	processed_transcript
ENSG00000272788	chr18	8794303	8795241	939	*	99	IP1nIP3__.sorted._peak_20015	RP11-674N23.4	sense_intronic
ENSG00000273002	chr1	155931856	155932046	191	*	36	IP1nIP3__.sorted._peak_3040	RP11-336K24.12	antisense
ENSG00000273066	chr9	139701876	139703033	1158	*	93	IP1nIP3__.sorted._peak_47392	RP11-216L13.19	processed_transcript
ENSG00000273090	chr2	36665745	36666059	315	*	36	IP1nIP3__.sorted._peak_23155	RP11-78I14.1	antisense
ENSG00000273149	chr13	45914882	45915288	407	*	130	IP1nIP3__.sorted._peak_12411	RP11-290D2.6	antisense
ENSG00000273352	chr18	9535432	9535868	437	*	117	IP1nIP3__.sorted._peak_20039	RP11-61L19.3	sense_intronic
ENSG00000273368	chr18	8116278	8117198	921	*	68	IP1nIP3__.sorted._peak_20000	RP11-376P6.3	sense_intronic
