# Supplementary material for: A lncRNA-SWI/SNF complex crosstalk controls transcriptional activation at specific promoter regions
Source: Nat Commun. 2020 Feb 18;11:936. doi: 10.1038/s41467-020-14623-3 (PMC7028943; doi:10.1038/s41467-020-14623-3)
Supplement: Supplementary file 9 — Supplementary Data 5 [file 41467_2020_14623_MOESM9_ESM.txt]

gene_name	logFC	H3K27ac_status	SMARCB1_status	gene_type
ABTB2	0.939574102	lost_peak	gained_peak	protein_coding
AC034220.3	-1.21425966	lost_peak	lost_peak	processed_transcript
ADPRHL1	-1.053230952	lost_peak	lost_peak	protein_coding
ALDH1A2	-0.502056792	lost_peak	lost_peak	protein_coding
ALDH3B1	-1.465549861	lost_peak	lost_peak	protein_coding
ALPK2	-0.928840064	lost_peak	lost_peak	protein_coding
ANTXR1	-0.87329402	lost_peak	lost_peak	protein_coding
ARHGEF17	-0.803931653	lost_peak	lost_peak	protein_coding
ATP5G1	-1.180115847	lost_peak	lost_peak	protein_coding
BDKRB1	-1.051878272	lost_peak	lost_peak	protein_coding
C7orf55	-1.202090391	lost_peak	lost_peak	protein_coding
CCDC80	-0.834278525	lost_peak	lost_peak	protein_coding
CDC25B	-0.964475759	lost_peak	lost_peak	protein_coding
CEBPD	-1.493690664	lost_peak	lost_peak	protein_coding
CLDN15	-1.991097162	lost_peak	lost_peak	protein_coding
COL18A1	-0.849027443	lost_peak	lost_peak	protein_coding
COL1A1	-1.32749478	lost_peak	lost_peak	protein_coding
COL4A1	-0.507753612	lost_peak	lost_peak	protein_coding
COX14	-0.515125311	lost_peak	lost_peak	protein_coding
CPSF7	-0.701396899	lost_peak	lost_peak	protein_coding
CRIP1	-0.892896355	lost_peak	lost_peak	protein_coding
CTD-2184D3.1	-0.746344901	lost_peak	lost_peak	pseudogene
CTD-2600O9.1	-2.033574706	lost_peak	lost_peak	protein_coding
DAG1	-0.693225157	lost_peak	lost_peak	protein_coding
DAGLB	-1.00273623	lost_peak	lost_peak	protein_coding
DAK	-0.627550755	lost_peak	lost_peak	protein_coding
DDX54	-0.66892086	lost_peak	lost_peak	protein_coding
DPYSL3	-1.466287731	lost_peak	lost_peak	protein_coding
EFEMP1	-0.753284875	lost_peak	lost_peak	protein_coding
EIF4B	-0.601885653	lost_peak	lost_peak	protein_coding
ERBB3	-1.885560485	lost_peak	lost_peak	protein_coding
EXOSC7	-0.982299477	lost_peak	lost_peak	protein_coding
FASN	-1.863128659	lost_peak	lost_peak	protein_coding
FGF18	-2.055741408	lost_peak	lost_peak	protein_coding
GAS6	-0.59994258	lost_peak	lost_peak	protein_coding
H2AFX	-0.953020288	lost_peak	lost_peak	protein_coding
HEG1	-0.786030848	lost_peak	lost_peak	protein_coding
HSPA1A	-0.770018118	lost_peak	lost_peak	protein_coding
HSPB1	-1.098563297	lost_peak	lost_peak	protein_coding
ITPK1	-0.509178958	lost_peak	lost_peak	protein_coding
KIF26B	-0.867092669	lost_peak	lost_peak	protein_coding
LACTB2	-0.641911209	lost_peak	lost_peak	protein_coding
LINC00842	-1.361034512	lost_peak	lost_peak	lincRNA
LINC00963	-1.139309164	lost_peak	lost_peak	processed_transcript
LSS	-0.687880034	lost_peak	lost_peak	protein_coding
MAPRE2	-0.729054467	lost_peak	lost_peak	protein_coding
MRPL11	-0.901601027	lost_peak	lost_peak	protein_coding
MRPL24	-1.168545288	lost_peak	lost_peak	protein_coding
NME4	-0.847607916	lost_peak	lost_peak	protein_coding
NUDT16L1	-1.134062189	lost_peak	lost_peak	protein_coding
OST4	-0.835232363	lost_peak	lost_peak	protein_coding
PDGFRB	-1.507333069	lost_peak	lost_peak	protein_coding
PHB2	-0.739871772	lost_peak	lost_peak	protein_coding
PHLDB1	-1.02211673	lost_peak	lost_peak	protein_coding
POLD2	-0.629636084	lost_peak	lost_peak	protein_coding
PRR14	-0.821865742	lost_peak	lost_peak	protein_coding
PSMB9	-0.566077678	lost_peak	lost_peak	protein_coding
PTTG1IP	0.609915018	gained_peak	lost_peak	protein_coding
RASAL2-AS1	-1.367166494	lost_peak	lost_peak	lincRNA
RP11-420L9.5	-0.756946837	lost_peak	lost_peak	antisense
SECTM1	-0.860456469	lost_peak	lost_peak	protein_coding
SEMA4A	-1.972531874	lost_peak	lost_peak	protein_coding
SF3B4	-0.856322306	lost_peak	lost_peak	protein_coding
SLC2A1	1.688753983	lost_peak	gained_peak	protein_coding
SMDT1	-0.72960895	lost_peak	lost_peak	protein_coding
SPARC	-0.60815865	lost_peak	lost_peak	protein_coding
SREBF1	-1.346031435	lost_peak	lost_peak	protein_coding
STIM1	-1.233581682	lost_peak	lost_peak	protein_coding
SUSD2	-1.340656547	lost_peak	lost_peak	protein_coding
TAX1BP1	-0.543568059	lost_peak	lost_peak	protein_coding
THEM6	-1.356480346	lost_peak	lost_peak	protein_coding
TIMM8B	-0.716562309	lost_peak	lost_peak	protein_coding
TNS3	-1.191087602	lost_peak	lost_peak	protein_coding
TP53	-0.693254254	lost_peak	lost_peak	protein_coding
TPM1	-0.529173014	lost_peak	lost_peak	protein_coding
TRAP1	-0.705675624	lost_peak	lost_peak	protein_coding
TSEN54	-0.861671125	lost_peak	lost_peak	protein_coding
UBE3B	-0.638577562	lost_peak	lost_peak	protein_coding
UQCC2	-0.686048592	lost_peak	lost_peak	protein_coding
VASN	-0.733345166	lost_peak	lost_peak	protein_coding
VWA9	-0.66561087	lost_peak	lost_peak	protein_coding
ZBED5-AS1	-1.652453569	lost_peak	lost_peak	antisense
ZNF503	-0.56460718	lost_peak	lost_peak	protein_coding
ZNF503-AS2	-1.118330536	lost_peak	lost_peak	processed_transcript
ZNF512B	-1.067375761	lost_peak	lost_peak	protein_coding
