# Supplementary material for: A lncRNA-SWI/SNF complex crosstalk controls transcriptional activation at specific promoter regions
Source: Nat Commun. 2020 Feb 18;11:936. doi: 10.1038/s41467-020-14623-3 (PMC7028943; doi:10.1038/s41467-020-14623-3)
Supplement: Supplementary file 10 — Supplementary Data 6 [file 41467_2020_14623_MOESM10_ESM.xlsx]

## Sheet: Table1_siRNA-sgRNA-Probes
	siRNAs
	Name	Sequence (5'-3')
	COL1A1#1	GGCUAUGAUGAGAAAUCAAdtdt	siRNA
	COL1A1#2	GGUGUUGUGCGAUGACGUGdtdt	siRNA
	GAS6#1	GCAUGACACUGGAGGUCAAdtdt	siRNA
	GAS6#2	CAGGGAUGCUGUCAUGAAAdtdt	siRNA
	PDGFRB#1	CGAUGAAAGUGGCCGUCAAdtdt	siRNA
	PDGFRB#2	GGCUUAGGAGGCAAGAAAAdtdt	siRNA
	SMARCB1	GUGACGAUCUGGAUUUGAAdtdt	siRNA
	sgRNAs
	Name	Sequence (5'-3')
	sgRNA#1_fwd	CACCGACCCAGCGATTGTACTCCT	sgRNA for CRISPRa
	sgRNA#1_rev	AAACAGGAGTACAATCGCTGGGTC	sgRNA for CRISPRa
	sgRNA#2_fwd	CACCGTACAATCGCTGGGTCATAA	sgRNA for CRISPRa
	sgRNA#2_rev	AAACTTATGACCCAGCGATTGTAC	sgRNA for CRISPRa
	ChIRP probes
	Name	Sequence (5'-3')
	LINC00565#1	GAACATGTTAGCCATG/iSp18/3BioTEG/	Biotinylated probe
	LINC00565#2	CCTGACATTGTCTCAC/iSp18/3BioTEG/	Biotinylated probe
	LINC00565#3	GGGTGTGACATTCTGC/iSp18/3BioTEG/	Biotinylated probe
	CONCR#1	TTCATAAACTCGTCATCTAGA/iSp18/3BioTEG/	Biotinylated probe
	CONCR#2	TAGGGAGGTGAGGTGATTCGTT/iSp18/3BioTEG/	Biotinylated probe
	LacZ#1	CCAGTGAATCCGTAATCATG/iSp18/3BioTEG/	Biotinylated probe
	LacZ#2	GGCGTCAGCAGTTGTTTTTT/iSp18/3BioTEG/	Biotinylated probe
	Probes for ddPCR
	Name	Sequence (5'-3')
	LINC00565_long	/56-FAM/TCCCCAAGA/ZEN/AGCTGAGCCTGT/3IABkFQ/	Taqman probe for ddPCR
	LINC00565_short	/56-FAM/CTGACCCTA/ZEN/CCTTCCAAGCATCG/3IABkFQ/	Taqman probe for ddPCR

## Sheet: Table2_Primers list
	RT-qPCR primers
	Target	Forward primer (5'-3')	Reverse primer (5'-3')
	cMYC	GCTGCTTAGACGCTGGATTT	TAACGTTGAGGGGCATCG
	COL1A1	TTCAGTGGTTTGGATGGTGC	CTCCATTTTCACCAGGGCTG
	CONCR	GCTGGTCCTTGAGGACTTTTC	GGTAAAATCTCCTCACTCTCCATT
	DDIT3	GGTACCTATGTTTCACCTCCTG	CCAGAGAAGCAGGGTCAAGA
	FOXD3-AS1	GCGAGGATGTGTGGCCAAT	AGACAGGGATTGGGTTCCGT
	GAPDH	AGCCACATCGCTCAGACAC	GCCCAATACGACCAAATCC
	GAS6	CTTCCATGAGAAGGACCTCGT	GAAGCACTGCATCCTCGTGTT
	HPRT	TGACACTGGCAAAACAATGCA	GGTCCTTTTCACCAGCAAGCT
	IL1a	GGTTGAGTTTAAGCCAATCCA	TGCTGACCTAGGCTTGATGA
	IL1b	CCTGTCCTGCGTGTTGAAAGA	GGGAACTGGGCAGACTCAAA
	IL8	GAGTGGACCACACTGCGCCA	TCCACAACCCTCTGCACCCAGT
	LINC00565_set#1	CAGGAGAAGCAACAGGCAAT	AGATGACAGACCCCAGCAAG
	LINC00565_set#2	TAGTTGGGTGTGTGGAGCAA	GGGCTATCTCCTCCTGCTCT
	LINC01068	AGGAGAATGAAAGAAAGGAAGCA	TGAAGGTCACTGAAGGTCACT
	LINC01963	ACGCACACATTCCCTTCCTA	TGGGCTCCTTATACGACTGG
	LINC-PINT	GAACGAGGCAAGGAGCTAAA	AGCAAGGCAGAGAAACTCCA
	MEG3	ATCATCCGTCCACCTCCTTG	CAGTGAGTGGCTGCTTTGTA
	NORAD	GACACGTGCCTATATCCATC	GAACCCTTCATTCCTTCCAAC
	PDGFRB	TTTGCACCCACAATGACTCC	CTCGGCATCATTAGGGAGGA
	PR-lncRNA-1	AAGTCACTTGCCTGAGTTTGG	CTGCTGGGGCTCAACTGT
	RASA3	ATCGACGAGACCATGAAGCT	AGGGTCGATTTCACAGGGTT
	RP-4791M13	TCATCCACTTTCCCATTCCT	CGCCTTAATCAAATCCATCAA
	SEMA5A	GGCACTTTCCACACATGAGG	ACACAGGTTCCCTTCATGGT
	SMARCB1	GAGACTCTGACAGACGCTGAGA	GTGTGCTGATGGGCTGGTTAC
	SMARCC1	CGTCAGCGGATTTCAACCAA	CGTGATTCTGTTGGTGTCGG
	TRAF1	AACCCATCTGTCGCTCTTCA	AAGGACGCTGAGCTTAGGTC
	TUG1	CCTAACAGCATCTCACAAGGC	TCACTCAAAGGGCTTCATGG
	WNT2B	TGGATGCCAAGGAGAAGAGG	CACTCCAGCTTCAGAAACCG
	ChIP/ChIRP-qPCR primers
	Target	Forward primer (5'-3')	Reverse primer (5'-3')
	CONCR prom	TGTAACACTGGCTCCTCTCC	ATGACAGGTAATTGGTGCGC
	GAS6_set#1	ACCAAAACACAGCAGACCAC	GTATCCAAGCTCCCTCCTCC
	GAS6_set#2	CCTGGGCTTGTGTAGTCTCT	GGTCATGTCTGCTCTTCTGC
	GAS6_set#3	CTCCGGTTGACCTCCAGTG	ATGTTGTTCTCTCCCTGCGG
	HPRT prom	AGAGCAGTGCTATTAACGGAGTC	ACTAGTAAATAGCCCAAACAAGCTG
	Intergenic region	CCAGGGAGTTCACATGAGGT	GCTTCTCCTCCCCAGATGTT
	Intergenic DNA#1	AGTCTCATTGTTGTTGCCCG	GAATTGCCGGAACCCAAGAG
	Intergenic DNA#2	GTCAGCCAAAACCCACCAAA	TAAACTGTCCTAGCGCTGGT
	LINC00565_set#1	TCTGTGGACCTTGGATGGAC	TCTTCCCCGGATCTTGACAA
	LINC00565_set#2	TAATCCTGTGCTGGGTCTGC	CCTAAGTTCTCCCCTGCCAA
	p16 prom	GGGCTCTCACAACTAGGAAAG	GGGTGTTTGGTGTCATAGGG
	PDGFRB_set#1	GGGGAAGCAGGCTCAGAGAGAT	GCAGAGAGAGGATGGAGCTTGT
	PDGFRB_set#2	GGACAGACAGGACAGTGCAAGA	GCTCAGAGAGGGTCAGGACTGT
	3C primers
	Target	Forward primer (5'-3')	Reverse primer (5'-3')
	anchor/set#1	TCCTACGGTGGGGAGTGAG	ACATGGCCTCAGGAGCTG
	set#2	AGTTTGCGGCTGGTTAAAGG	CATGTTTCGGGTGCAGATGT
	set#3	GTGGATATCAGGCATGCGTG	CCTGGAGTCTGCTTTGGAGT
	set#4	CCCACAAAACCACCATCACA	CCTGACTGCTAAGCCGTTTG
	bait/set#5	GGGGTGATTATGGAGACCTCA	GGTAACTCCCCACAGTGTCT
	set#6	CTGTCAATCGCTCTGGGGTA	AGATTCTGAGTAAAGGGGCGT
	set#7	TAAGTGAGCAAACCCCAAGC	CATGTGTTTGGTGACGGCTC
	set#8	CTCATCCCAAACGCTGCTAC	AGCGCTTCTTTCTGACTCTAAA

## Sheet: Table3_Antibodies
	Name	Reference	Producer	Use
	COL1A1	600-401-103-0.1	Rockland	WB
	GAS6 (A-9)	sc-376087	Santa Cruz	WB
	p16	554079	BD Pharmingen	WB
	p53 (DO-1)	sc-126	Santa Cruz	WB
	PDGFRB (28E1)	3169	CST	WB
	SMARCB1/SNF5	ab58209	Abcam	WB
	SMARCC1/BAF155 (DXD7)	sc-32763	Santa Cruz	WB
	SMARCC1/BAF155 (H-76)	sc-10756	Santa Cruz	WB
	GAPDH	ab9484	Abcam	WB
	αTUBULIN	T6199	Sigma	WB
	HRP-conjugated GAPDH (14C10)	3683	CST	WB
	HRP-conjugated mouse IgG	7076S	CST	WB
	HRP-conjugated rabbit IgG	7074S	CST	WB
	Normal Mouse IgG	sc-2025	Santa Cruz	IP
	Normal Rabbit IgG	2729S	CST	IP
	H3K27ac	ab4729	Abcam	IP
	H3K4me2 (Y47)	ab32356	Abcam	IP
	H3K4me3	07-473	Millipore	IP
	SMARCB1/SNF5	ab12167	Abcam	IP
	SUZ12	ab12073	Abcam	IP
	WDR5	ab56919	Abcam	IP
