# Supplementary material for: A lncRNA-SWI/SNF complex crosstalk controls transcriptional activation at specific promoter regions
Source: Nat Commun. 2020 Feb 18;11:936. doi: 10.1038/s41467-020-14623-3 (PMC7028943; doi:10.1038/s41467-020-14623-3)
Supplement: Supplementary file 11 — Source Data [file 41467_2020_14623_MOESM11_ESM.xlsx]

## Sheet: Figure 1E
Figure 1E		RT-qPCR of native RIP of SMARCB1, WDR5 or IgG in proliferating or senescent BJ cells
		IgG -4OHT			IP_WDR5 -4OHT		IP_SNF5 -4OHT			IgG +4OHT			IP_WDR5 +4OHT		IP_SNF5 +4OHT
	HPRT	0.00366393	0.0148912	0.00798283	0.133866	0.0853737	0.212805	0.181697	0.20966	3.46174e-05	6.7763e-05	0.000615359	0.184871	0.135654	0.159194	0.152181	0.165497
	PR-lncRNA-1	0.0564789	0.00237782	0.0620638	0.0551061	0.157704	0.579089	0.723897	0.668897	0.0133303	0.00666516	0.00999775	0.300753	0.108517	0.504126	0.513294	0.527358
	FOXD3-as1	0.0542613	0.167015	#DIV/0!	1.67976	1.40139	0.56721	0.143357	#DIV/0!	0.0125335	0.119343	#DIV/0!	0.355929	0.211273	0.391781	0.357507	#DIV/0!
	LINC01068	0.0227476	0.135077	0.135077	1.54778	0.691805	1.27135	1.0195	#DIV/0!	0.0232819	0.0232819	0.0232819	0.496324	0.130469	4.13348	3.65623	3.958
	NORAD	0.0275054	0.0345506	0.0251383	0.434883	0.218128	1.07912	1.19239	1.10839	0.00013863	0.000541978	0.00102244	0.207226	0.19655	2.88891	2.86299	2.77989
	TUG1	0.0243802	0.00663749	0.0155997	0.281618	0.13154	1.53247	1.56358	1.54848	0.00142074	3.03038e-05	0.000140357	0.301865	0.142568	1.11718	0.73197	1.12651
	SWINGN	0.0653851	0.234247	0.110132	0.104604	0.350336	3.41079	2.70027	3.17427	0.00442948	0.0245753	0.0158667	0.389274	0.472677	1.75851	1.62153	1.7992
	MEG3	0.011641	0.00546091	0.00972516	0.294613	0.100432	2.89058	3.0385	2.98102	0.000138038	2.36034e-05	7.98998e-05	0.311096	0.102095	4.0428	4.11347	4.05415
	LINC01963	0.0461222	0.0204835	0.0461606	0.461328	0.145005	4.02672	4.21814	4.28296	0.00187955	0.000166361	0.000239806	0.31088	0.155392	1.17903	1.1717	1.133

## Sheet: Suppl. Fig. 1A
Supplementary Figure 1A		FACS analysis of BrdU staining in BJ cells induced to senescence
		Empty			ER:Ras -4OHT			ER:Ras +4OHT
		Average	Standard Dev	n replicates	Average	Standard Dev	n replicates	Average	Standard Dev	n replicates
		1	0	3	0.980543	0.0689076	3	0.642341	0.0780927	3

## Sheet: Suppl. Fig. 1B
Supplementary Figure 1B		RT-qPCR analysis of BJ cells induced to senescence
		3D pLSNX				3D ER:Ras-				3D ER:Ras+				6D pLSNX				6D ER:Ras-				6D ER:Ras+
	IL1a	0.0451228	0.0386068	0.0390645	0.0374471	0.0254357	0.024895	0.0290765	0.026942	0.316878	0.298334	0.301034	0.297302	0.0867496	0.0831581	0.0873529	0.0875954	0.0461668	0.048261	0.0469087	0.0391187	0.323985	0.347962	0.325335	0.328735
	IL8	0.0512608	0.04478	0.045721	0.044718	0.0519044	0.0497556	0.0503801	0.0504151	1.19582	1.15349	1.15349	1.19748	0.468461	0.478967	0.48599	0.482299	0.0713966	0.0767866	0.0754675	0.0756247	1.67018	1.78139	1.67714	1.68763

## Sheet: Suppl. Fig. 1C
Supplementary Figure 1C		WB analysis of BJ cells induced to senescence
								αp53
								αGAPDH
	kDa
	20
								αp16

## Sheet: Suppl. Fig. 1D
Supplementary Figure 1D		WB analysis of SMARCB1 RIP extracts in BJ cells
								αSMARCB1

## Sheet: Suppl. Fig. 1E
Supplementary Figure 1E		WB analysis of SMARCB1 RIP extracts in BJ cells
kDa
250
								αSMARCC1
150
100
								αSMARCB1

## Sheet: Suppl. Fig. 1I
Supplementary Figure 1I		RT-qPCR of SMARCB1 UV-RIP in proliferating BJ cells
		IP_IgG			IP_SMARCB1
	HPRT	0.101592	0.109413	0.100229	1.68279	1.4488	1.51029
	PR-lncRNA-1	0.0186828	0.0267161	0.0772208	3.10126	2.79695	2.96053
	NORAD	0.172642	0.15197	0.17933	2.19445	2.17778	2.20071
	LINC01963	0.0406347	0.0483566	0.0256267	2.16273	2.04041	2.44604
	MEG3	0.0584909	0.0726122	0.10988	6.60407	6.6454	6.56985
	SWINGN	0.282605	0.500644	0.207679	7.75893	6.61094	6.57882
	LINC01068	1.18374	0.504651	#DIV/0!	6.7102	12.9453	8.39399
	TUG1	0.273594	0.149903	0.179198	10.2824	10.7116	7.83549
	RP4-791M13	0.767828	0.0102152	0.239583	13.0038	14.539	10.669

## Sheet: Suppl. Fig. 1J
Supplementary Figure 1J		RT-qPCR of SUZ12 UV-RIP in proliferating BJ cells
		IP_IgG		IP_SUZ12
	HPRT	0.00703563	0.000162121	0.0153817	0.00991864
	PR-lncRNA-1	0.0158346	0.020773	0.00113339	0.0215205
	RP4-791M13	0.0151122	0.0226374	0.0300572	0.00770953
	LINC01963	0.0119971	0.0139253	0.0498886	0.05048
	SWINGN	0.00487387	0.0114728	0.00725583	0.041647
	MEG3	0.0089156	0.010673	0.100646	0.0866632
	TUG1	0.0065708	0.0156994	0.0819482	0.105759
	PINT	0.0031673	0.00618443	0.183373	0.13184
	MALAT1	0.0118891	0.0117912	0.177865	0.174732

## Sheet: Figure 3D
Figure 3D (right)		WB analysis of BJ cells induced to senescence
kDa							αGAS6
100
75
50
kDa
37							αGAPDH
25
Figure 3D (left)		RT-qPCR analysis of BJ cells induced to senescence
		proliferating (-4OHT)			senescent +4OHT
	GAS6	0.131263	0.142857	0.100168	0.043375	0.00911596	0.0234911
	SWINGN (set#1)	0.0355535	0.0284912	0.0302567	0.0155396	0.00806451	0.0175252

## Sheet: Figure 3E
Figure 3E (left)		RT-qPCR analysis of SMARCB1 KD in BJ cells
		CTRL			SMARCB1#1			SMARCB1#2
	SWINGN (set#1)	0.0452074	0.0507853	0.0321787	0.0346402	0.0440508	0.0406329	0.0311515	0.0269573
	GAS6	0.105338	0.097682	0.0876159	0.0607481	0.0296693	0.0526052	0.0652897	0.0318414
	SMARCB1	0.504507	0.556924	0.516351	0.227047	0.0949153	0.215219	0.187469	0.0831292
Figure 3E (right)		WB analysis of SMARCB1 KD in BJ cells				SAME MEMBRANE AT DIFFERENT EXPOSURE TIMES!!
kDa
37							αGAPDH
25
kDa
50
							αSMARCB1
37
25
kDa
100
75							αGAS6
50
37
25
kDa
150							αSMARCC1
100
75

[truncated: 34 more sheets: Figure 3F, Figure 3G, Figure 3H, Suppl. Fig. 3H, Figure 4B, Figure 4C, Figure 4D, Figure 4E, Figure 4F, Figure 4H, Suppl. Fig. 4A, Suppl. Fig. 4C, Suppl. Fig. 4D, Suppl. Fig. 4E, Suppl. Fig. 4F, Suppl. Fig. 4G, Figure 5J, Figure 5K, Suppl. Fig. 5A, Suppl. Fig. 5B …]
